# Supplementary material for: Simplified Brain Organoids for Rapid and Robust Modeling of Brain Disease
Source: Front Cell Dev Biol. 2020 Oct 28;8:594090. doi: 10.3389/fcell.2020.594090 (PMC7655657; doi:10.3389/fcell.2020.594090)
Supplement: Supplementary file 2 [file Table_1.XLSX]

## Sheet: Sheet1
Systematic	Gene Symbol	iPSCs		pNSCs		simBOs (3D)
	sample I.D.	iPSCs-1	iPSCs-2	pNSCs-1	pNSCs-2	simBOs (3D)-1	simBOs (3D)-2
A_33_P3685216	A1BG	0.646606	1.57233	0.864042	1.15157	0.188071	0.490887
A_24_P147242	A2BP1	1.11409	1.12129	1.13421	1.13599	187.363	380.692
A_32_P110872	A2LD1	0.927994	1.07201	3.61825	3.62336	3.74462	4.17133
A_23_P116898	A2M	1.30678	0.571852	289.409	360.772	22.5606	25.7632
A_33_P3294002	A4GALT	1.40747	2.34406	0.0221898	0.0208846	0.0174189	0.022975
A_23_P64799	AAAS	1.34772	0.869156	1.02518	1.04822	0.4159	0.392237
A_23_P204395	AACS	1.50443	0.984194	0.576881	0.646638	0.397013	0.453322
A_33_P3302290	AACSL	1.04182	0.159184	0.661513	0.490237	0.35465	0.116192
A_33_P3307965	AADACL3	0.853766	1.14623	0.83468	0.674985	4.94539	4.14594
A_23_P253484	AADAT	1.5746	1.22054	5.14078	4.32878	4.2936	5.29921
A_23_P37545	AAGAB	1.17826	1.06748	1.16768	1.04753	0.747826	0.763756
A_33_P3210583	AAK1	1.05116	0.948844	1.09561	1.2231	40.1376	50.9111
A_33_P3210585	AAK1	2.20286	1.14997	1.05006	1.10949	1.15292	1.84163
A_33_P3289204	AAK1	1.36899	2.25356	0.569197	0.61506	0.933568	1.11476
A_33_P3289218	AAK1	1.7716	0.773634	0.411831	0.529291	2.08153	2.92141
A_23_P56529	AAMP	1.5943	1.12658	0.309539	0.318804	0.216294	0.300654
A_24_P172990	AARS	2.02398	1.04965	0.375599	0.293861	0.311813	0.476714
A_23_P383688	AARS2	1.52152	1.02653	1.97762	1.33678	0.86021	1.323
A_23_P118607	AARSD1	1.46454	1.33839	0.474747	0.411589	0.930597	0.89264
A_24_P383076	AASDH	1.11246	0.984427	0.847314	0.585884	0.993853	1.30061
A_23_P202988	AASDHPPT	1.54191	1.00828	3.13494	1.74046	5.25425	7.48512
A_23_P8754	AASS	2.31849	1.56046	0.0603022	0.043074	0.00290803	0.00284732
A_23_P89460	AATF	1.37723	0.994613	1.08817	0.769172	0.462481	0.635358
A_23_P10559	AATK	0.711517	1.4532	1.56317	2.45272	6.85779	12.092
A_33_P3268487	ABAT	2.32992	1.38767	10.1797	12.0829	21.5138	24.2126
A_24_P235429	ABCA1	6.81932	0.897759	0.577907	0.725279	0.705311	0.325069
A_23_P92602	ABCA11P	0.59986	0.803887	1.6918	1.00276	5.68061	5.93366
A_23_P140876	ABCA3	1.39808	1.58979	1.59136	1.37661	6.40674	8.95406
A_23_P78018	ABCA5	1.4026	1.21896	3.32687	3.48057	15.0736	18.992
A_33_P3374623	ABCA7	1.05375	1.54815	0.091364	0.129555	0.842712	1.06276
A_33_P3292179	ABCA9	0.934919	1.06508	0.766456	0.68395	4.8371	3.69925
A_23_P201918	ABCB10	1.24108	0.976799	1.59071	1.37381	1.16119	1.51148
A_23_P5441	ABCB6	0.94675	1.83357	0.646451	0.393434	0.307306	0.402514
A_23_P171258	ABCB7	2.07045	1.16729	0.967952	0.626004	0.380459	0.254692
A_33_P3336780	ABCB8	1.21274	0.711717	0.89367	1.19589	2.90205	4.5298
A_24_P227831	ABCC1	0.821169	1.21124	0.544066	0.568843	0.219277	0.303463
A_23_P219013	ABCC10	1.11369	1.01913	0.530187	0.616556	1.12265	1.78796
A_23_P258221	ABCC5	1.32301	1.0466	0.225497	0.3108	0.448156	0.593241
A_33_P3298057	ABCC5	1.36951	1.08054	0.207468	0.245085	0.856345	0.937177
A_33_P3298062	ABCC5	1.40677	1.08839	1.12041	1.34584	6.10944	6.81653
A_23_P15272	ABCC6	0.883881	1.93949	1.67008	1.53098	0.130962	0.128076
A_33_P3385266	ABCC6	1.03024	2.34285	2.46491	1.74231	0.0886343	0.098476
A_23_P24774	ABCC8	1.1777	1.55241	1.97942	1.63581	2.64114	5.40559
A_23_P148556	ABCD1	0.87266	0.909782	0.479501	0.359213	1.86736	2.36114
A_33_P3307955	ABCD3	0.922661	1.43595	0.806607	0.81784	1.00407	0.837162
A_23_P37327	ABCD4	1.3376	1.10533	0.684753	0.766488	0.628701	0.855218
A_23_P41380	ABCE1	1.07254	0.927465	1.01401	0.650298	0.417359	0.4361
A_32_P108474	ABCE1	1.10874	0.901335	1.30198	0.639562	0.310417	0.423441
A_23_P251660	ABCF1	1.63042	1.13257	0.677424	0.613977	0.350359	0.45683
A_23_P215175	ABCF2	1.1246	0.716319	0.560231	0.513908	0.369325	0.364852
A_24_P251688	ABCF3	1.69664	1.06971	0.642495	0.719537	0.571192	0.771523
A_23_P166297	ABCG1	0.634628	1.13114	0.336429	0.0832201	3.87376	4.14593
A_24_P355626	ABCG4	1.13781	1.99346	0.360122	0.346997	4.35859	12.2787
A_23_P315933	ABHD11	2.26069	1.43045	0.681244	0.518283	0.411752	0.676802
A_23_P149494	ABHD12	1.31486	1.06915	0.667445	0.771958	1.05604	1.63261
A_33_P3283713	ABHD14A	1.31465	1.00686	2.71804	3.14361	6.72599	7.64736
A_33_P3386765	ABHD14A	1.31476	1.00203	2.52905	2.99389	6.53998	7.15278
A_23_P395172	ABHD2	0.983888	1.3439	1.38574	0.972712	2.23956	2.5026
A_23_P305759	ABHD3	2.53057	1.15568	7.53452	6.88783	0.215473	0.537698
A_23_P205519	ABHD4	1.43809	0.618716	0.184282	0.205619	0.089123	0.0857278
A_23_P250294	ABHD5	1.12662	0.873381	0.487758	0.485059	0.340621	0.36572
A_23_P211850	ABHD6	1.02915	1.22852	1.11114	1.18213	2.13861	4.29512
A_33_P3302165	ABHD8	0.993454	0.768608	0.388537	0.408148	0.774821	1.50207
A_33_P3622802	ABI1	1.69583	0.923125	1.37392	0.844375	1.40145	1.82983
A_24_P933418	ABI2	1.62018	1.22397	2.0132	1.58945	3.61745	3.90429
A_23_P60180	ABL1	1.12408	0.479154	0.656229	0.692713	0.782405	0.817734
A_32_P139894	ABL2	1.99932	1.27415	1.19885	0.946	2.18928	2.50146
A_33_P3219601	ABL2	1.30971	1.42314	0.552188	0.44438	0.671513	1.10803
A_33_P3413671	ABL2	1.66992	1.06958	0.230194	0.295246	2.26517	2.19765
A_23_P202520	ABLIM1	1.0667	1.15437	0.51775	0.414978	2.47031	3.33768
A_33_P3388651	ABLIM1	1.32797	1.39241	0.233492	0.17991	2.19835	3.62148
A_23_P255672	ABLIM2	1.37164	1.81137	2.60064	1.77277	8.79679	24.1154
A_33_P3337134	ABLIM2	1.24904	2.46395	3.25908	1.48456	6.48926	17.4227
A_33_P3381666	ABLIM2	0.769766	0.974005	2.43043	2.51425	0.514477	0.435243
A_23_P256205	ABLIM3	0.901631	1.69326	0.221877	0.356475	14.5537	51.728
A_23_P503182	ABR	1.48032	1.2178	1.56112	1.79379	3.22193	3.78954
A_23_P30784	ABT1	1.04568	0.789259	1.33931	1.53169	1.02284	0.989603
A_33_P3297444	ABTB1	1.35573	1.49466	0.0690438	0.0601426	0.266435	0.48641
A_33_P3358295	ABTB1	1.33254	1.81993	0.399268	0.321567	0.473224	0.612073
A_23_P356616	ABTB2	0.936363	1.2951	0.312166	0.167097	0.51086	0.819948
A_23_P69339	ACAA1	1.67395	1.22543	0.758684	0.929159	0.748586	1.02744
A_23_P89799	ACAA2	1.86075	1.16468	0.355538	0.280545	0.0227897	0.0329855
A_32_P215318	ACACA	0.966524	1.03348	0.449756	0.500091	0.920793	0.844174
A_33_P3334225	ACACA	1.05242	1.32814	1.0492	0.96769	1.13603	1.36607
A_33_P3334220	ACACB	2.10434	1.2141	0.692876	0.936375	0.0911226	0.144513
A_24_P227450	ACAD10	1.6168	1.2133	0.507053	0.596231	0.566885	0.554461
A_23_P212497	ACAD11	1.38886	3.39714	2.19615	1.80428	0.698114	0.79858
A_23_P47426	ACAD8	1.3669	1.11212	0.471241	0.469571	0.417899	0.599661
A_23_P132405	ACAD9	1.43788	0.960136	1.22548	1.34149	0.672798	0.725333
A_24_P191656	ACAD9	1.38966	0.747789	0.775791	0.809431	0.448312	0.422532
A_23_P96761	ACADM	1.35316	1.10509	0.867879	0.655553	0.586007	0.522163
A_33_P3248992	ACADSB	2.78171	0.927506	1.36709	1.59555	4.00553	3.51752
A_23_P207650	ACADVL	2.39146	1.30592	0.792445	0.771007	0.45774	0.567479
A_24_P942002	ACAP2	1.75623	1.27926	1.87592	1.22425	0.650207	0.967104
A_33_P3230290	ACAP3	1.1632	1.42277	1.22362	1.36316	0.403048	0.459789
A_33_P3398564	ACAP3	1.18931	1.37839	2.47656	2.82664	4.2001	4.83943
A_23_P24515	ACAT1	1.22161	1.37092	1.07193	0.648377	1.10627	1.12012
A_24_P203678	ACAT1	1.34027	1.10505	1.07167	0.603909	1.44809	1.42244
A_33_P3253975	ACAT1	1.41652	1.37258	1.23304	0.623332	1.06724	1.11186
A_23_P31135	ACAT2	0.969923	1.36755	2.90529	2.19264	0.733745	0.661838
A_24_P171182	ACBD3	1.02648	0.973517	1.49671	0.916116	1.2078	1.50584
A_23_P97795	ACBD5	1.46535	1.24872	0.463457	0.519344	1.53945	1.82466
A_23_P52127	ACBD6	1.38894	1.2273	0.53925	0.447188	0.480882	0.545366
A_23_P72584	ACBD7	1.01197	1.45964	0.423446	0.713374	0.789161	0.633283
A_23_P204751	ACCN2	1.26431	1.54666	7.37784	6.92163	17.5329	23.4976
A_33_P3250730	ACCN4	1.41204	1.67045	0.624039	0.534995	16.1485	19.1621
A_33_P3359071	ACD	1.10926	0.921925	0.544661	0.719614	0.563087	0.753816
A_33_P3229288	ACE	1.37555	1.40743	0.447662	0.449788	0.641709	0.737962
A_24_P60845	ACHE	1.16415	1.65305	0.913265	1.01978	2.59033	6.67762
A_23_P14389	ACIN1	2.66992	0.98873	0.449017	0.682021	0.819143	0.768375
A_33_P3415042	ACLY	0.973206	1.44526	1.36105	1.30319	0.563481	0.665184
A_23_P59528	ACN9	1.08824	1.18887	0.786805	0.807557	0.279432	0.425742
A_23_P9415	ACO1	1.2138	1.87269	1.33589	0.939149	0.195727	0.222349
A_23_P103149	ACO2	1.48429	1.02269	0.96841	1.06269	1.18918	1.17196
A_24_P161036	ACOT1	2.20062	0.592025	0.475491	0.224078	0.546911	0.688776
A_23_P417415	ACOT11	0.675918	0.963478	0.111679	0.105442	0.0273689	0.0148755
A_23_P31116	ACOT13	1.32067	1.89749	0.517421	0.421929	0.10029	0.163582
A_24_P205589	ACOT7	0.902248	0.995158	0.289172	0.332142	0.757112	0.96071
A_33_P3352544	ACOT8	1.17943	0.932724	0.188209	0.203824	0.294858	0.359948
A_23_P125624	ACOT9	1.44584	1.45797	0.3205	0.313559	0.0696571	0.0990481
A_24_P42501	ACOT9	1.10149	1.27803	0.294292	0.225868	0.0753678	0.0906502
A_33_P3244803	ACOX1	1.27861	0.932812	0.408783	0.42596	3.47558	3.08069
A_23_P316381	ACOX3	1.38355	1.05715	2.11385	1.97759	1.03789	1.3
A_33_P3395008	ACOXL	0.993077	1.01916	0.00232233	0.0032065	0.031203	0.0447979
A_23_P56798	ACP1	1.21272	1.02029	1.61308	1.43756	0.829019	0.764893
A_33_P3319155	ACP1	0.952896	0.876416	0.598173	0.535278	0.378887	0.384473
A_23_P142075	ACP5	1.20358	1.01958	0.0262345	0.0117824	0.0173356	0.0300086
A_23_P57760	ACPL2	1.53279	0.913334	2.06863	2.05506	2.70367	4.32734
A_33_P3318534	ACPL2	2.07505	1.48559	0.690996	0.807888	1.18923	1.68673
A_33_P3396370	ACRBP	1.51426	2.60722	0.496844	0.361157	4.3189	7.38789
A_23_P171237	ACRC	1.27667	1.25256	0.814786	0.852695	2.47884	3.78775
A_23_P4190	ACSF2	2.05127	1.17777	1.72472	1.89714	0.0624293	0.175925
A_23_P259797	ACSF3	1.10897	0.839236	0.562465	0.475329	0.246263	0.354123
A_32_P218332	ACSF3	1.19721	0.884916	0.818492	0.786322	0.525078	0.661128
A_23_P110212	ACSL1	1.11523	1.95195	1.72767	0.926889	3.89338	4.94555
A_24_P248606	ACSL3	1.22705	1.49311	0.705191	0.34831	2.52738	3.54662
A_23_P217564	ACSL4	0.64047	1.73668	1.55804	1.34015	1.73196	2.68956
A_23_P7562	ACSL6	1.12101	1.68517	1.41847	1.39487	6.3824	6.95119
A_33_P3390656	ACSL6	1.24499	1.44407	0.817464	0.774321	10.7583	12.8013
A_23_P210900	ACSS2	0.60506	3.33433	5.49953	5.69699	0.725658	1.0012
A_23_P339119	ACSS3	1.20506	1.11276	0.0514566	0.0124157	0.00708648	0.00864722
A_23_P1102	ACTA1	1.55891	1.27088	0.00770147	0.0091622	0.0081628	0.0153353
A_23_P150053	ACTA2	2.48204	1.44066	5.76373	3.57775	0.0153066	0.0392031
A_23_P135769	ACTB	0.994983	1.08643	0.862246	1.08813	1.73818	1.43851
A_32_P137939	ACTB	1.07617	1.40811	0.493551	0.551648	0.702755	0.594789
A_24_P6903	ACTBL2	1.29717	1.62452	0.418715	0.378012	0.30779	0.288491
A_32_P156963	ACTG1	0.941004	1.60503	0.815292	0.663995	1.48921	1.09106
A_23_P39955	ACTG2	1.65744	1.47433	0.0354469	0.0283786	0.00347852	0.00179195
A_23_P69249	ACTL6A	1.56304	0.985609	1.18976	0.924407	0.224404	0.213276
A_23_P145681	ACTL6B	1.40353	1.5147	0.761497	0.895051	26.0702	33.1406
A_33_P3288659	ACTL8	1.06633	0.933668	0.268261	0.134006	6.53321	5.99145
A_23_P105957	ACTN1	1.4426	1.35626	0.284676	0.242303	0.0752105	0.117289
A_23_P138881	ACTN3	3.71962	1.39646	0.0491841	0.0368896	0.00811481	0.0101135
A_23_P101655	ACTN4	1.1267	1.62772	0.455028	0.505064	0.183634	0.224006
A_33_P3416946	ACTR10	1.40227	0.993776	1.15272	1.38807	7.87494	6.92583
A_24_P278367	ACTR1A	1.34356	0.874407	1.06694	1.26544	1.49432	1.72704
A_23_P28279	ACTR1B	1.64063	1.0122	0.930177	0.89117	0.626888	0.81013
A_23_P377376	ACTR2	2.01251	1.42134	0.75791	0.733808	1.71539	1.80265
A_23_P108785	ACTR3	1.04594	0.778528	1.06682	0.867801	0.789849	1.00689
A_23_P123193	ACTR3B	1.01052	0.989477	2.74169	2.15471	0.935693	1.44799
A_24_P303594	ACTR3B	0.87573	0.971717	1.31664	1.0493	0.396279	0.555044
A_33_P3334313	ACTR3B	1.07947	1.19579	1.09732	0.881257	0.199412	0.37369
A_23_P162596	ACTR6	1.19268	0.872228	0.787253	0.671542	0.961542	0.849773
A_23_P80694	ACTR8	2.56071	1.22866	1.20768	0.999841	3.71684	3.40961
A_23_P79221	ACVR1	1.32423	1.23583	0.33126	0.30716	0.747403	0.991352
A_23_P153930	ACVR2A	1.19564	0.953405	1.23686	1.18249	4.92387	5.18234
A_32_P134209	ACVR2B	1.50151	1.05084	0.886446	0.725099	1.36995	1.28284
A_23_P57868	ACY1	1.00847	1.096	0.310331	0.276116	0.146804	0.193478
A_23_P163143	ACYP1	1.51458	1.61833	1.18791	1.19507	1.57913	2.00896
A_24_P336848	ACYP2	2.33135	1.12122	2.1217	1.48377	5.78336	6.24738
A_23_P210482	ADA	1.00537	1.15533	0.732419	0.727647	0.0059579	0.0166451
A_33_P3272402	ADAD2	1.5977	0.97706	0.0914286	0.070171	0.232324	0.549117
A_33_P3411090	ADAL	1.70065	1.5222	2.0027	1.61665	1.55818	1.41353
A_23_P48886	ADAM10	1.40881	1.21708	0.584153	0.473307	0.416529	0.376753
A_33_P3243857	ADAM10	1.44567	1.31877	0.33317	0.287487	0.375882	0.318432
A_23_P207345	ADAM11	1.64249	1.29217	2.25594	2.41906	10.6195	12.986
A_33_P3386775	ADAM11	0.57259	0.608959	5.08397	1.46761	1.61857	1.67165
A_33_P3310929	ADAM12	1.60016	1.46106	9.51879	11.7303	5.0933	5.97429
A_33_P3380693	ADAM15	0.601388	0.852152	0.720564	0.89136	0.166521	0.20021
A_23_P143120	ADAM17	1.38632	1.33049	2.10859	1.72532	1.4671	2.02636
A_23_P374082	ADAM19	1.09151	0.779209	0.513148	0.60234	0.869382	0.942209
A_24_P243741	ADAM22	1.27069	1.00228	0.255906	0.219199	2.69744	2.65061
A_23_P351667	ADAM23	2.52759	1.38049	1.15703	0.755391	2.1356	2.34735
A_23_P502343	ADAM33	1.29542	2.53812	1.13086	0.839433	1.06054	0.846381
A_24_P300777	ADAM8	1.25562	3.12717	0.371066	0.549594	1.14301	2.55155
A_23_P211039	ADAMTS1	0.738127	1.20156	0.524954	0.429834	0.207452	0.522772
A_33_P3223056	ADAMTS10	0.742372	1.26973	0.17482	0.187336	2.97764	6.36684
A_23_P393645	ADAMTS13	1.25342	2.13965	0.451292	0.491677	2.51268	3.30653
A_32_P34844	ADAMTS18	14.1968	0.973083	28.9785	48.6888	37.222	56.1295
A_33_P3317392	ADAMTS19	1.06468	1.04515	0.100576	0.143124	0.0207428	0.0268142
A_23_P360754	ADAMTS4	1.04826	1.16529	0.0619538	0.0474905	0.0160893	0.0227004
A_33_P3372426	ADAMTS5	0.415342	0.924979	1.3416	2.03147	26.0036	32.1807
A_23_P11005	ADAMTS7	1.02699	0.964235	0.436268	0.580682	0.212959	0.234559
A_33_P3215557	ADAMTS7	1.61415	1.1408	0.338655	0.340568	0.325759	0.339413
A_33_P3308347	ADAMTS8	0.254055	0.74506	0.0419773	0.0203561	0.013182	0.0493519
A_32_P196263	ADAMTS9	3.60967	1.87151	8.96333	7.379	21.064	62.9199
A_23_P342138	ADAMTSL1	1.70692	1.24206	0.695423	1.64253	4.59754	23.6998
A_33_P3312509	ADAMTSL2	1.01444	1.85299	0.0943999	0.0706709	0.330604	0.810367
A_33_P3245489	ADAMTSL5	1.17913	1.39839	0.79703	0.55045	0.153218	0.152308
A_33_P3422133	ADAP1	0.930356	1.5121	0.430865	0.353203	3.93305	8.08357
A_23_P49816	ADAP2	0.937994	2.86726	0.414667	0.269458	3.5208	10.7981
A_24_P362317	ADAR	1.41721	1.0782	0.567972	0.641996	0.880725	0.947727
A_23_P211207	ADARB1	1.44044	1.45499	0.72378	0.443066	1.71454	3.17748
A_23_P86751	ADARB2	1.18257	1.66639	0.500094	0.295165	5.83184	8.1658
A_23_P141100	ADAT1	1.55384	1.5162	1.63874	1.39341	2.80684	3.21071
A_33_P3268798	ADAT2	1.13775	1.48366	0.918493	0.799956	0.280517	0.324115
A_33_P3602006	ADAT2	1.07468	0.925322	1.33578	1.32268	1.77997	1.56022
A_33_P3268793	ADAT3	1.28577	0.750107	0.486267	0.681897	0.233753	0.296801
A_23_P103371	ADC	1.46049	1.41742	5.48563	7.95242	10.2956	13.9127
A_24_P11462	ADC	1.55656	1.63861	7.03563	8.13296	9.80635	12.6822
A_23_P94365	ADCK5	1.59217	1.38919	0.760884	1.05329	0.793445	1.04192
A_24_P577694	ADCY1	1.2712	1.02624	0.816169	0.791264	5.04146	10.765
A_23_P67864	ADCY3	1.38776	1.18941	0.593125	0.728718	0.426473	0.798623
A_23_P501547	ADCY6	2.59297	1.25731	2.04072	2.52941	3.60539	5.24789
A_24_P416177	ADCY7	2.7471	1.53273	8.1609	6.37065	2.5478	8.56179
A_24_P935103	ADCY9	0.909674	1.08662	2.82713	2.41442	1.88096	3.13242
A_33_P3392092	ADCYAP1	0.742455	0.949867	0.786048	1.08531	99.9009	146.336
A_24_P100742	ADD1	2.01467	1.14183	0.734178	1.00938	0.644101	1.76763
A_23_P421436	ADD2	1.2705	1.03233	0.395292	0.247044	0.346367	0.37715
A_33_P3241782	ADD2	1.57133	1.27374	0.17626	0.179417	0.932552	1.03631
A_33_P3241786	ADD2	0.867226	1.41353	0.3127	0.365866	0.980519	1.82006
A_24_P90097	ADD3	1.28518	1.29563	0.556674	0.396442	0.249465	0.489152
A_23_P18692	ADH5	1.4856	0.864064	1.40217	1.5816	1.32404	1.15323
A_23_P157569	ADHFE1	1.5109	1.68199	1.64295	1.40839	0.3466	0.403573
A_23_P148194	ADI1	1.05175	0.56785	0.404004	0.339453	0.163632	0.220034
A_32_P52911	ADI1	0.781608	0.7012	0.938337	0.919667	0.416314	0.44979
A_23_P46627	ADIPOR1	1.00584	0.994156	0.739596	0.650357	0.537985	0.739593
A_33_P3248765	ADIPOR1	1.00884	0.8444	0.313777	0.334923	0.429906	0.569544
A_23_P48121	ADIPOR2	1.37839	1.15371	1.56151	1.37727	0.528656	0.871526
A_23_P112596	ADK	1.23239	1.38953	0.973602	0.764947	0.218752	0.271521
A_23_P127948	ADM	0.82117	3.41846	0.241742	0.120548	0.00249855	0.00342607
A_33_P3413905	ADM2	1.29137	1.11072	0.696576	0.277798	0.0478876	0.133156
A_33_P3413910	ADM2	1.30922	1.37949	1.71654	1.749	0.624813	0.7053
A_23_P254179	ADNP	1.41828	0.5464	1.39761	1.33187	1.79522	2.06943
A_24_P134319	ADNP	1.63909	0.899971	1.08168	0.834994	1.35587	1.46566
A_23_P164468	ADNP2	1.01093	0.818384	1.04397	0.884265	0.732422	0.825748
A_23_P202345	ADO	1.60811	1.09591	1.1135	1.13278	0.722967	1.1027
A_23_P55477	ADORA2B	1.01137	1.58201	0.581509	0.540157	0.0483907	0.114209
A_23_P14716	ADPGK	0.887906	0.811769	0.931302	1.04677	0.56479	0.722176
A_33_P3406927	ADPGK	1.01522	0.800351	0.488931	0.487568	0.406166	0.437358
A_23_P34568	ADPRHL2	1.39372	1.11942	0.355079	0.470855	0.434478	0.682281
A_33_P3377194	ADRA1A	1.32402	1.15148	1.37433	1.04625	1.31401	1.30203
A_23_P33326	ADRA1B	1.70452	3.06279	3.33624	4.35326	9.38286	35.245
A_23_P138706	ADRA2A	2.91732	0.635694	1.62298	1.13437	3.90876	12.4698
A_23_P256158	ADRA2C	1.27732	1.31152	0.0254768	0.0166534	0.0597096	0.429221
A_33_P3384392	ADRBK1	1.17317	0.98029	1.18923	1.09075	1.03834	1.41252
A_33_P3220919	ADRBK2	1.91737	0.728315	1.08549	2.27455	1.75525	2.13261
A_23_P68665	ADRM1	1.09891	0.756203	0.479971	0.48992	0.325645	0.410796
A_23_P155103	ADSL	0.961331	0.848805	0.647199	0.517632	0.154426	0.161099
A_23_P201432	ADSS	1.25333	1.20785	0.463992	0.316334	0.266734	0.311943
A_23_P76823	ADSSL1	1.70767	1.47454	0.588035	0.581006	0.879252	1.0321
A_23_P157299	AEBP1	1.1644	1.20858	1.06004	1.13084	0.123495	0.551418
A_24_P18621	AEBP2	2.014	1.16038	0.921539	0.780656	0.462865	0.518767
A_23_P206077	AEN	1.17568	0.967673	0.485544	0.498733	0.0540504	0.0914997
A_33_P3214501	AEN	1.38829	1.07388	0.316221	0.282392	0.0427079	0.0669973
A_23_P165061	AES	2.12695	1.25961	1.47204	1.21243	2.80375	4.08553
A_23_P72387	AFAP1	1.10732	1.33904	1.54867	1.25695	8.15998	12.0725
A_23_P406341	AFAP1L2	1.30727	1.23936	0.480643	0.513096	1.06611	1.85153
A_23_P316812	AFARP1	1.14212	1.26964	0.822936	0.813581	0.322056	0.329452
A_24_P414332	AFF1	1.60785	0.928097	1.50009	1.05361	0.263421	0.333081
A_23_P217468	AFF2	2.06069	1.07698	4.54352	6.69106	202.44	208.915
A_33_P3293888	AFF2	1.5218	1.50799	0.290764	0.487123	8.03457	6.91708
A_23_P373464	AFF3	0.62677	0.801864	7.16917	9.55291	129.555	99.4363
A_24_P286079	AFF4	1.16946	1.07976	1.5252	1.05084	1.92518	2.64103
A_24_P8318	AFF4	1.38053	0.865626	0.699187	0.644245	2.83378	3.38901
A_23_P355289	AFG3L1	1.43016	1.29313	1.17761	1.39872	0.878705	1.03383
A_23_P135454	AFG3L2	1.79263	1.19283	0.46421	0.453003	0.433534	0.450863
A_33_P3215999	AFMID	1.45222	0.955848	0.471323	0.775088	0.328224	0.480015
A_33_P3421243	AFP	0.547209	1.18448	0.0141694	0.0198104	0.00958402	0.0163708
A_23_P102542	AFTPH	1.15755	1.09178	0.758341	0.787798	2.06334	2.80036
A_23_P428382	AFTPH	1.38525	1.21499	0.863764	0.598436	1.4843	2.26123
A_23_P7099	AGA	1.06254	1.43916	1.36134	1.20026	0.0602916	0.0789621
A_23_P108404	AGAP1	1.24492	1.38662	1.38698	1.33815	2.74827	4.30448
A_33_P3317305	AGAP1	1.19432	1.03937	0.566305	0.670196	4.7188	4.84708
A_33_P3375435	AGAP11	1.58589	1.25926	0.385219	0.462895	0.92341	0.923049
A_33_P3352148	AGAP2	0.399992	1.33332	2.24875	3.79319	34.1084	61.5245
A_23_P111452	AGAP3	1.07993	1.21213	1.54576	1.55073	1.40735	2.60133
A_33_P3240543	AGAP3	0.462286	0.986761	0.633695	0.856657	1.9229	3.03262
A_24_P729905	AGAP7	1.47724	1.1675	0.874362	0.750674	2.59737	2.56597
A_32_P221958	AGAP7	1.69998	1.48933	1.07432	0.721258	1.31361	1.31982
A_32_P230196	AGAP7	1.57114	1.57039	1.53211	1.12316	1.09772	1.1517
A_32_P41526	AGAP7	1.75346	1.25591	0.780926	1.33689	1.59243	1.92859
A_32_P82623	AGBL3	1.04286	1.3554	0.984208	0.941328	0.719266	0.768244
A_24_P196372	AGBL5	1.62522	0.944226	0.558263	0.621106	0.500546	0.445675
A_23_P93360	AGER	2.19215	1.4153	2.45701	2.81748	0.897212	0.942605
A_33_P3238993	AGFG1	1.24969	1.17252	1.36569	0.817054	0.661141	1.03292
A_33_P3238997	AGFG1	1.95068	0.829837	0.462834	0.66018	2.64283	2.68236
A_23_P311640	AGFG2	1.19842	0.754739	1.96457	2.38512	1.22284	1.35147
A_33_P3227666	AGGF1	1.18175	1.24501	0.996389	0.996579	1.36039	1.43321
A_23_P309224	AGK	1.39357	1.09951	2.21048	1.51152	1.37717	1.77384
A_23_P200298	AGL	1.26287	0.939241	0.979202	0.999256	0.578432	0.639602
A_23_P103720	AGMAT	1.15981	0.852687	0.0209704	0.0105948	0.142279	0.0441285
A_23_P258093	AGPAT1	0.965147	1.02617	1.04573	0.755805	1.2656	1.07532
A_33_P3360540	AGPAT2	0.78098	1.05898	0.432591	0.547326	0.0245573	0.100138
A_24_P344711	AGPAT3	1.64744	1.09446	2.64578	2.44746	1.00163	1.36105
A_32_P141768	AGPAT4	1.40497	1.31847	2.30997	2.11176	2.83375	3.83285
A_33_P3323068	AGPAT4	1.38991	1.32156	0.87334	0.630401	0.41115	0.596669
A_33_P3323074	AGPAT4	1.7845	1.04242	1.19248	0.849907	0.666094	1.1642
A_33_P3217218	AGPAT5	1.09364	0.964125	1.09135	0.949036	1.11429	1.30726
A_24_P103686	AGPAT6	1.67836	1.26569	0.397176	0.430613	0.573458	0.936203
A_24_P602507	AGPHD1	1.47303	2.18541	0.214623	0.213182	0.166035	0.370136
A_23_P368645	AGPS	1.35031	1.13496	0.363948	0.269679	1.38942	1.52791
A_32_P27706	AGPS	1.25499	0.727768	1.23774	0.971728	5.09876	5.57201
A_33_P3397693	AGPS	1.31	1.05725	0.463588	0.307567	0.889243	0.961901
A_23_P343411	AGRN	1.02199	1.36757	1.07205	1.22656	0.483603	0.630848
A_23_P169278	AGTPBP1	1.11774	1.2119	1.5201	1.17975	0.900217	1.33352
A_33_P3334185	AGTPBP1	1.37275	1.14013	0.499478	0.708534	2.19064	2.44782
A_23_P158596	AGTRAP	1.13241	0.9081	0.364613	0.61758	0.0116911	0.0152946
A_23_P41888	AGXT2L2	1.11274	1.91774	2.06625	2.27611	0.521223	0.82856
A_24_P28657	AHCTF1	1.48795	1.0127	0.586137	0.465218	0.825491	0.974739
A_24_P57367	AHCY	0.98058	0.859514	0.321831	0.373736	0.0749957	0.0689197
A_23_P368126	AHCYL1	1.66119	1.29515	1.56296	1.2086	0.654217	0.757256
A_24_P11307	AHCYL1	1.73084	1.26709	1.40657	1.04049	0.466517	0.533929
A_24_P72518	AHCYL2	3.99084	1.26819	2.07085	2.2715	2.42539	2.7741
A_23_P115331	AHDC1	1.67725	1.01746	1.20596	1.43034	4.71997	4.698
A_33_P3215797	AHDC1	3.13218	1.21085	2.40294	1.90889	3.00087	3.16494
A_23_P70746	AHI1	1.17762	1.51444	1.1916	0.643369	2.27455	3.74708
A_24_P38143	AHI1	1.32102	1.11764	3.7756	2.4914	11.2946	20.2654
A_23_P21363	AHNAK	1.29016	3.16197	0.931974	0.573497	0.0472973	0.0417515
A_24_P943393	AHNAK	2.5258	1.7308	1.70067	1.62872	0.00623081	0.0339987
A_23_P215566	AHR	1.10008	0.899917	0.362627	0.349507	0.376451	0.70105
A_23_P117599	AHSA1	2.21	1.01957	0.440212	0.388512	0.418892	0.68282
A_23_P372467	AHSA2	1.48032	1.5036	1.47938	1.49283	0.25844	0.336336
A_23_P97457	AIDA	1.39602	1.34098	0.564536	0.326049	0.173379	0.270959
A_32_P182662	AIDA	1.39717	1.10994	0.973051	0.737491	0.356199	0.651566
A_23_P214627	AIF1	0.943324	1.97813	0.0189869	0.0174526	0.00384554	0.0386651
A_23_P392384	AIF1L	0.828113	0.956565	0.637902	0.741451	0.00814792	0.00998708
A_33_P3260053	AIF1L	0.715459	0.894914	0.671294	0.74913	0.543765	0.58501
A_33_P3260026	AIF1L	0.985478	1.23741	0.124301	0.193293	0.0100532	0.0131126
A_23_P72537	AIFM1	1.30861	1.21813	0.887137	0.910821	0.408247	0.425618
A_32_P75094	AIFM2	1.90321	0.945854	0.168016	0.160147	0.581903	1.76538
A_23_P93431	AIG1	1.02143	1.22084	0.840767	0.638273	1.36965	2.65382
A_33_P3416563	AIG1	0.981702	1.02421	0.425434	0.345748	0.927049	1.66746
A_33_P3416574	AIG1	0.979444	1.02056	0.492213	0.394161	0.881094	1.68373
A_23_P70785	AIM1	1.41803	1.38695	0.0089319	0.0123325	0.0115146	0.0124596
A_33_P3327642	AIM1L	0.933582	1.32054	0.0509149	0.0914857	0.248781	0.550831
A_32_P44394	AIM2	1.27905	0.720948	1.42225	2.00653	6.27268	7.8634
A_23_P121686	AIMP1	1.23133	1.31768	0.347317	0.266318	0.115096	0.142084
A_23_P70991	AIMP2	0.910905	0.738969	0.571836	0.393919	0.138276	0.181856
A_23_P75380	AIP	1.40274	1.25518	0.840661	0.877324	1.07336	1.11486
A_23_P23155	AJAP1	2.22342	0.905397	0.578921	0.83949	5.31433	8.47927
A_23_P217088	AK1	0.903618	0.997673	0.885549	1.04196	3.76114	3.39351
A_24_P278192	AK1	1.11989	1.12998	0.744938	0.742751	2.98394	3.69085
A_23_P200404	AK2	1.0286	1.48129	0.550525	0.277003	0.0997203	0.164479
A_24_P179903	AK2	1.02871	1.46006	0.378257	0.212036	0.0955837	0.154979
A_24_P500891	AK2	1.44265	1.29799	1.10796	0.580755	0.168084	0.187271
A_33_P3392580	AK2	1.85774	0.994666	0.764978	0.547527	0.327273	0.229014
A_24_P247106	AK3	2.30867	1.41414	1.27415	0.963273	1.46623	1.72537
A_33_P3263061	AK3	2.00199	1.10211	1.74947	1.6365	1.65511	1.93366
A_32_P108655	AK3L1	0.254332	1.18879	0.308392	0.309108	0.0287437	0.0432402
A_32_P95067	AK3L1	0.299737	1.28225	0.337792	0.288462	0.450626	0.454818
A_24_P342632	AK5	2.62361	1.21057	1.02481	0.704506	16.3645	32.924
A_32_P132438	AKAP1	0.825752	1.03296	0.348364	0.392345	0.572861	0.933908
A_23_P317105	AKAP10	1.36576	1.51002	0.640959	0.574534	1.7407	2.11383
A_23_P204929	AKAP11	1.28745	0.744421	1.89968	1.48675	5.84869	5.94704
A_33_P3409447	AKAP11	1.27202	0.940074	0.304692	0.498868	5.28003	5.18657
A_23_P111311	AKAP12	1.30601	1.63584	0.558275	0.359376	1.22934	1.87306
A_23_P214897	AKAP12	1.53032	1.11834	0.322646	0.26234	1.13278	1.68079
A_32_P152437	AKAP12	1.18828	1.59374	0.820533	0.543255	2.15554	3.32333
A_24_P142095	AKAP13	1.27712	1.04969	1.32998	1.70257	1.92978	2.75716
A_23_P259594	AKAP7	0.706011	0.859838	0.639227	0.515815	0.440562	0.799115
A_33_P3417950	AKAP8	1.58383	1.02003	0.537632	0.547488	0.636609	0.71042
A_23_P153767	AKAP8L	1.50868	1.57939	0.45767	0.432211	0.567702	1.09611
A_23_P309261	AKAP9	1.90054	1.3114	0.812195	0.665188	7.12678	8.79799
A_33_P3380211	AKAP9	1.69743	1.11159	0.423282	0.373228	8.78743	9.69815
A_23_P348749	AKD1	0.643434	1.01717	5.32478	3.21416	5.69077	9.29393
A_23_P256148	AKIRIN1	1.91731	1.09635	0.364382	0.391784	0.402014	0.457551
A_33_P3294404	AKIRIN1	1.90643	1.18241	0.353649	0.39851	0.40494	0.471049
A_33_P3354267	AKIRIN1	1.70181	1.02282	0.73369	0.625488	0.533031	0.566966
A_23_P428827	AKIRIN2	1.13109	0.809139	0.869319	0.614778	1.11186	1.25371
A_24_P79755	AKR1A1	1.38889	1.05534	0.303128	0.354694	0.106185	0.143384
A_23_P258190	AKR1B1	1.16705	1.14799	0.705707	0.751826	0.335647	0.538879
A_23_P257971	AKR1C1	0.907756	2.62648	4.67739	3.35326	68.9036	84.9446
A_24_P152968	AKR1C1	1.00002	1.92074	2.58505	2.31366	56.9438	64.7807
A_23_P138541	AKR1C3	1.33087	1.18518	0.124132	0.0855937	2.11686	3.80608
A_33_P3272291	AKR1C4	1.27402	1.036	1.59886	1.06961	6.08424	9.9757
A_23_P115356	AKR7A2	1.14232	1.10026	1.70381	1.72997	0.321164	0.312437
A_23_P103968	AKR7A3	1.09031	1.04902	0.775678	0.791771	0.354851	0.274445
A_33_P3217998	AKR7L	1.16356	1.08861	1.85085	1.7617	0.381125	0.361898
A_33_P3218004	AKR7L	0.965595	1.03441	3.67275	4.30517	4.62959	3.2958
A_33_P3275235	AKT1	1.06498	1.13994	2.0742	2.50689	1.28296	1.66112
A_33_P3344201	AKT1S1	0.917384	0.619503	0.5464	0.699302	0.194756	0.201174
A_23_P208870	AKT2	0.844596	0.90573	0.516187	0.55302	0.17347	0.239779
A_33_P3381647	AKT2	1.46858	1.50217	1.40161	1.45934	3.68873	4.41414
A_23_P160354	AKT3	1.25617	1.23964	0.555066	0.710846	3.80466	4.97702
A_24_P110983	AKT3	1.53287	1.19781	1.77311	1.7538	3.9084	5.86735
A_33_P3340990	AKTIP	1.57443	0.835932	1.20464	1.1261	1.96078	3.10231
A_33_P3390731	AKTIP	2.07582	1.02212	2.08476	1.70884	1.61133	2.75137
A_23_P217114	ALAD	1.51739	1.66046	1.35634	1.43372	3.21956	4.1889
A_24_P191588	ALAS1	1.63891	1.036	0.823729	0.785617	1.05975	1.29206
A_33_P3713357	ALCAM	1.02445	1.2195	0.192495	0.176188	1.46149	2.4031
A_24_P5743	ALDH16A1	1.22061	0.846137	0.359478	0.439105	0.182686	0.129434
A_23_P1361	ALDH18A1	1.25699	1.11546	1.07459	0.875391	0.338465	0.411178
A_24_P64233	ALDH1B1	0.985827	0.932312	0.461035	0.441255	0.08253	0.205247
A_23_P36753	ALDH2	1.66659	1.24652	1.62198	1.36491	1.98006	1.98095
A_33_P3336617	ALDH3A2	1.22979	1.15798	0.501427	0.42625	0.36654	0.431111
A_33_P3336622	ALDH3A2	1.2917	1.11981	0.213963	0.231935	0.636123	0.90026
A_23_P170337	ALDH4A1	1.29339	1.3324	0.471326	0.47358	0.248554	0.27144
A_24_P115007	ALDH5A1	2.23649	1.20206	7.94692	6.2663	13.3316	12.1617
A_23_P128967	ALDH6A1	2.27325	1.34141	0.692477	0.643204	0.575294	0.432652
A_23_P70231	ALDH7A1	1.92329	1.56583	0.456455	0.405054	0.110335	0.13534
A_33_P3330498	ALDH7A1	1.17292	0.992639	3.57137	4.90659	6.81221	6.37388
A_33_P3330503	ALDH7A1	2.73371	1.5164	1.74083	1.52033	0.961277	0.736621
A_24_P385280	ALDH9A1	1.48826	1.09059	0.380223	0.323033	0.144087	0.193477
A_23_P88963	ALDOA	1.13137	1.54144	0.25776	0.369356	0.177479	0.18761
A_23_P78108	ALDOC	1.09073	2.92485	0.523886	0.701145	0.0989005	0.160317
A_23_P66306	ALG1	0.930106	0.831036	0.450253	0.449681	0.444561	0.498598
A_24_P565556	ALG1	1.29877	0.586904	0.415427	0.384322	0.201065	0.198684
A_24_P586523	ALG1	0.885695	0.789705	0.268612	0.276532	0.151011	0.125073
A_32_P169131	ALG1	0.953593	0.585734	0.356267	0.41496	0.358105	0.429691
A_33_P3230881	ALG10	1.36587	1.13234	0.578009	0.563871	1.1005	0.872813
A_32_P89679	ALG10B	1.35979	1.2248	1.56113	1.53791	3.08574	3.03746
A_33_P3230876	ALG11	1.61129	0.981258	0.430638	0.408555	1.48869	1.13074
A_23_P60718	ALG12	0.983582	0.849104	0.388293	0.507776	0.301194	0.338634
A_23_P11279	ALG13	1.17913	0.988631	0.664954	0.550058	0.691344	0.72093
A_23_P257423	ALG14	1.20313	0.707506	2.15372	1.77526	1.47558	1.36555
A_32_P158355	ALG1L	0.942902	0.895877	0.227859	0.228818	0.198854	0.181387
A_33_P3329644	ALG1L2	0.985082	0.924606	0.181591	0.209269	0.129665	0.112805
A_33_P3324692	ALG1L2	0.981888	0.703605	0.136947	0.16761	0.241446	0.263596
A_23_P146728	ALG2	1.19313	1.03513	0.824699	0.659916	0.29547	0.389465
A_33_P3297050	ALG2	1.53309	0.918411	0.606564	0.651503	0.972331	1.00601
A_24_P414269	ALG3	1.21892	1.20102	0.479266	0.356698	0.192791	0.248246
A_23_P151436	ALG5	0.669938	0.809969	1.08926	1.12962	0.903352	0.961584
A_23_P35168	ALG6	1.04245	0.957552	0.522867	0.436464	0.250092	0.258333
A_23_P13554	ALG8	0.953013	0.740929	0.931536	0.811413	0.207397	0.215428
A_24_P795594	ALG9	1.93208	1.1306	8.24211	6.39457	14.3856	11.0001
A_23_P324304	ALK	1.33606	0.838263	43.7399	39.9723	9.30865	71.4438
A_23_P14543	ALKBH1	1.21527	1.01186	1.27245	0.948191	0.993061	1.05621
A_32_P28939	ALKBH2	1.81104	1.0671	1.40779	1.50573	0.741216	0.757407
A_23_P35989	ALKBH3	0.33163	0.936112	1.2279	0.865901	0.56573	0.580151
A_33_P3225250	ALKBH3	0.312912	0.781044	0.981427	0.764849	0.427559	0.371632
A_23_P255523	ALKBH4	1.80816	1.10806	1.03339	0.896922	0.946663	1.09743
A_23_P153050	ALKBH5	1.02495	0.977957	0.729464	0.979815	1.14263	1.31651
A_33_P3239854	ALKBH5	0.998608	0.976804	0.70708	0.990618	0.743864	0.788697
A_23_P39402	ALKBH6	1.66914	1.097	0.310872	0.377231	0.6577	0.687896
A_24_P91472	ALKBH7	1.66489	1.08536	1.08971	1.05402	0.940929	0.804624
A_23_P371876	ALKBH8	1.77723	0.952988	0.371556	0.293043	1.32851	1.19999
A_23_P312174	ALMS1	1.52477	1.03327	1.08153	0.826062	0.344715	0.317007
A_23_P435657	ALMS1P	1.29833	0.774952	1.4177	1.05324	3.03637	2.51761
A_23_P133133	ALPK1	1.30438	0.951789	2.36663	3.90573	14.8404	19.6226
A_23_P15876	ALPK2	7.93335	0.838263	36.2058	26.5105	1.90776	4.04265
A_33_P3210099	ALPK3	1.31448	0.71985	0.0154555	0.00997889	0.0387133	0.054675
A_24_P353619	ALPL	1.87282	1.17485	0.166822	0.230946	0.0257145	0.0274956
A_24_P131580	ALPPL2	3.58929	1.34712	0.337528	0.277287	0.196032	0.178587
A_23_P209430	ALS2	0.989098	1.52713	1.53482	1.28234	1.24623	1.69656
A_23_P377664	ALS2	1.96811	1.22645	1.83313	1.37663	0.746755	0.600464
A_23_P370097	ALS2CR4	1.11996	0.852913	1.00669	1.06442	0.346087	0.493875
A_24_P941831	ALS2CR4	0.931865	1.06813	1.2598	1.83566	5.28553	5.49475
A_33_P3323218	ALS2CR8	1.53186	1.83515	3.10799	3.20501	8.08974	11.9358
A_23_P59988	AMAC1L2	0.733665	1.26633	1.16415	0.905513	7.33017	7.34099
A_33_P3259736	AMACR	1.197	1.3391	1.03625	0.885509	3.81778	3.82081
A_33_P3313245	AMACR	1.01433	1.3636	0.984731	0.897157	1.30988	1.64277
A_23_P353742	AMBRA1	1.18461	1.02388	1.05844	0.983722	1.45724	1.96184
A_24_P371962	AMD1	0.770415	0.708818	0.486772	0.456329	0.144657	0.219047
A_33_P3395369	AMD1	1.03915	0.729151	0.367138	0.320291	0.31811	0.41194
A_33_P3491294	AMDHD2	1.47426	1.10408	0.338139	0.319093	0.0675648	0.0593655
A_23_P141005	AMFR	3.31797	0.90204	1.2468	1.79334	4.80547	6.15955
A_24_P135444	AMFR	0.976761	1.26176	1.37201	1.43956	1.05912	1.73206
A_23_P78944	AMH	2.06563	1.48967	2.49561	3.57404	8.07551	6.72571
A_33_P3369461	AMIGO1	1.31876	0.976839	0.4896	0.77637	5.05575	6.71489
A_23_P14083	AMIGO2	0.649975	0.679534	0.199565	0.177397	1.60683	3.83357
A_23_P306655	AMIGO3	1.30614	0.919941	0.582288	0.70994	0.795536	0.849976
A_32_P201773	AMMECR1	1.30549	1.08086	0.41187	0.369551	0.116663	0.077469
A_33_P3234347	AMMECR1	1.09343	0.905745	0.666159	0.600113	0.948441	0.933557
A_23_P40039	AMMECR1L	1.32768	0.692035	1.22375	1.35774	1.37046	1.77661
A_23_P48455	AMN	1.16072	1.22558	0.481044	0.605346	0.162691	0.168672
A_24_P100830	AMN1	1.32129	1.25745	1.49007	1.12585	3.6333	6.27683
A_24_P344961	AMOT	1.33961	1.05747	11.6799	12.6659	4.92742	6.46068
A_24_P401768	AMOTL1	0.76439	1.94906	1.172	1.14264	0.912493	1.36104
A_33_P3271196	AMOTL1	1.04141	1.09592	0.804496	0.867962	0.417099	0.551722
A_23_P166686	AMOTL2	0.682108	1.36751	0.742182	0.758835	1.30291	1.69637
A_23_P201596	AMPD2	1.01831	0.926064	0.979384	1.13847	0.99799	1.53562
A_23_P31273	AMPH	1.20641	1.09864	6.9247	5.38763	14.0816	17.1587
A_23_P257164	AMT	1.66933	1.15604	0.291938	0.171879	0.185686	0.222757
A_24_P174503	AMT	1.90193	1.08306	0.146006	0.107289	0.135757	0.168184
A_23_P23611	AMY1C	1.39823	1.56373	0.95184	1.25767	6.59188	7.1301
A_33_P3365193	AMY1C	1.31917	1.43877	1.18011	1.30934	9.63206	9.87101
A_33_P3380837	AMZ1	0.953318	1.04668	0.526668	0.329041	2.32204	1.96514
A_23_P15564	AMZ2	1.25705	1.75677	0.823394	0.835122	1.48667	1.94842
A_33_P3223472	AMZ2	1.16649	1.45685	1.12917	0.907917	0.990224	1.2452
A_23_P17204	ANAPC1	1.55279	1.25068	0.441178	0.341249	0.0979851	0.107085
A_24_P186346	ANAPC1	1.17813	0.85485	0.636051	0.435312	0.227091	0.20138
A_33_P3262138	ANAPC1	1.20718	0.995675	0.634069	0.424976	0.417201	0.362113
A_33_P3363655	ANAPC1	1.12317	0.876831	0.436314	0.486033	0.993663	0.898668
A_23_P250994	ANAPC10	1.13586	0.946138	0.547705	0.51788	0.312492	0.364455
A_23_P27147	ANAPC11	1.05664	1.0622	0.537064	0.572935	0.405922	0.562187
A_32_P16854	ANAPC13	1.32818	0.783514	1.1459	0.986155	1.03338	1.09248
A_23_P317800	ANAPC4	1.22369	0.931996	0.590033	0.524038	0.404479	0.453369
A_23_P204448	ANAPC5	1.31183	1.18181	0.788776	0.741208	0.410888	0.5371
A_23_P44643	ANAPC7	1.99136	1.06809	1.00404	0.736785	0.644562	0.896085
A_33_P3236177	ANG	1.23853	1.74143	0.405241	0.544273	0.0630842	0.333932
A_23_P363406	ANGEL1	1.06199	1.0916	0.752631	0.682169	0.183887	0.392423
A_24_P28619	ANGEL2	1.72724	1.07933	1.48625	1.42756	1.37299	1.39622
A_23_P216023	ANGPT1	0.430642	0.472444	1.31448	1.46168	0.399052	0.630271
A_23_P126706	ANGPTL1	0.742455	0.949867	1.31719	1.08531	6.6871	8.60292
A_33_P3844650	ANGPTL2	0.614033	0.920336	2.42353	2.9658	0.124529	0.213817
A_33_P3295358	ANGPTL4	1.66478	1.64805	0.00565595	0.0111916	0.00692497	0.0335408
A_23_P216108	ANK1	0.86775	3.47634	0.316624	0.275088	4.73536	9.06932
A_23_P133068	ANK2	1.36676	1.06467	1.66674	1.68483	6.24552	7.22824
A_33_P3287967	ANK2	1.43778	1.07379	1.23903	1.57618	11.2867	12.9401
A_23_P202269	ANK3	1.67547	1.18837	1.00382	0.907934	7.50922	7.5259
A_24_P162173	ANK3	2.20662	1.45786	0.40746	0.516081	7.42133	6.45266
A_33_P3218783	ANK3	2.02223	1.39063	0.499879	0.438391	2.90446	2.8105
A_24_P151834	ANKFY1	1.1633	0.656254	1.31331	1.484	5.862	5.22868
A_24_P303145	ANKH	2.63309	1.28703	2.31691	3.09995	92.4417	103.15
A_24_P371628	ANKH	1.94343	1.198	1.16108	2.11688	14.4778	16.9787
A_23_P92642	ANKHD1	1.9036	1.33194	0.32449	0.261717	0.110601	0.10303
A_23_P58443	ANKHD1-EIF4EBP3	1.11738	1.17253	1.0932	1.03825	0.834237	0.759963
A_23_P355623	ANKIB1	1.41969	1.09674	1.11575	0.905125	2.00797	3.03267
A_23_P10858	ANKLE2	1.30374	1.03564	1.61479	1.50772	1.21031	1.7678
A_33_P3329784	ANKLE2	1.39165	0.968	0.376993	0.453941	0.976344	1.10474
A_33_P3315554	ANKMY1	2.21949	1.08239	5.99179	6.77351	3.73592	4.40496
A_23_P20002	ANKMY2	1.34872	1.19746	2.37017	1.56241	2.7854	3.96419
A_24_P337397	ANKRA2	1.36319	1.58672	0.993736	0.913884	1.12997	1.34942
A_23_P205046	ANKRD10	0.984263	1.30204	1.28397	1.71259	1.23455	1.46278
A_33_P3269728	ANKRD10	1.17357	1.68261	0.946629	0.690724	0.467266	0.393076
A_23_P163639	ANKRD11	2.07958	1.19567	1.44774	1.19499	1.24737	1.75252
A_24_P324405	ANKRD11	2.06945	0.894713	0.438441	0.349248	1.39784	1.53344
A_33_P3280044	ANKRD11	2.00008	1.20342	0.660398	0.557708	1.35862	1.68833
A_24_P179183	ANKRD12	2.14728	1.34946	0.374281	0.219596	3.28622	3.26015
A_33_P3294524	ANKRD12	2.50126	1.22413	0.205611	0.117869	2.84829	2.95685
A_33_P3349466	ANKRD12	2.33952	1.47215	2.56591	0.873095	40.9461	38.6852
A_24_P307572	ANKRD13A	1.48745	1.12868	0.864622	0.97371	2.98305	2.56131
A_24_P98975	ANKRD13A	1.04879	1.02743	2.03926	1.99878	3.83497	2.8984
A_23_P380881	ANKRD13B	0.638639	0.97809	1.48424	1.60615	1.92768	2.64215
A_33_P3235189	ANKRD13B	1.30983	1.4062	0.761703	0.842901	0.679901	0.759651
A_33_P3261700	ANKRD13C	1.56577	0.894077	1.13204	0.819162	1.84918	2.02505
A_33_P3348469	ANKRD13C	1.12122	0.812756	1.20651	1.0071	2.64453	3.75936
A_33_P3228285	ANKRD13D	1.19787	1.18855	1.57967	1.64585	3.58708	5.06193
A_33_P3267502	ANKRD16	1.60169	0.704268	0.420559	0.50816	0.361597	0.339439
A_33_P3412538	ANKRD17	1.3999	0.944045	0.606686	0.599055	0.942843	0.983881
A_33_P3401902	ANKRD20A2	1.32957	0.720423	1.41927	1.22128	28.6224	43.5017
A_33_P3277753	ANKRD23	1.00202	1.18861	0.703917	0.972099	1.33457	2.06393
A_23_P115597	ANKRD26	1.38535	1.20417	1.40291	0.986365	1.77919	2.15833
A_23_P153640	ANKRD27	1.19202	1.47194	0.708707	0.711909	0.425663	0.647409
A_24_P217365	ANKRD28	1.51483	1.18656	0.448791	0.341468	1.6402	2.15036
A_23_P144684	ANKRD32	1.60886	0.758812	1.04545	1.08257	0.795217	1.21833
A_24_P212072	ANKRD32	1.39406	0.627558	0.394355	0.458379	0.602319	0.728178
A_32_P516342	ANKRD33	1.32385	1.40917	0.676053	0.524718	0.934796	0.943473
A_23_P325690	ANKRD35	2.42231	1.20032	0.0213374	0.00711965	0.00543555	0.0214551
A_24_P336931	ANKRD36	1.51566	1.0662	1.8092	1.40314	10.1844	13.6013
A_33_P3215788	ANKRD36	1.2063	0.95257	1.06844	0.862438	13.8433	16.3313
A_33_P3335030	ANKRD36	1.03761	0.609088	1.61289	1.0082	15.6089	12.2456
A_33_P3261648	ANKRD36B	1.21513	0.784867	0.674824	0.508008	7.02487	7.23364
A_33_P3415744	ANKRD36B	0.974124	1.07981	1.14217	0.830781	10.7342	11.335
A_24_P237586	ANKRD37	0.872402	12.2762	0.308163	0.487659	0.232157	0.372226
A_33_P3294053	ANKRD39	1.1062	0.665674	0.439039	0.511282	0.644383	0.766612
A_33_P3386581	ANKRD40	1.27766	1.11214	0.827828	0.964488	0.683862	0.883952
A_33_P3278144	ANKRD42	1.21805	1.50738	0.51555	0.483046	0.541705	0.416225
A_23_P304110	ANKRD43	4.39881	1.33741	0.27165	0.968759	57.1433	201.808
A_33_P3219697	ANKRD45	1.06719	1.27373	1.39997	0.826034	3.30402	2.82216
A_23_P94095	ANKRD46	1.04692	1.40474	2.41377	1.97158	5.81383	8.2123
A_23_P24365	ANKRD49	0.973402	0.861839	1.36182	0.938398	0.76348	0.823296
A_33_P3231140	ANKRD50	1.29528	0.893039	0.849943	0.749234	5.96993	7.78541
A_33_P3267305	ANKRD52	1.46908	1.1125	0.944703	1.27068	1.01365	1.44532
A_23_P120921	ANKRD54	1.23281	0.976102	2.07218	2.29699	3.51134	4.50235
A_33_P3219785	ANKRD57	0.688369	1.58266	0.895852	0.953118	0.525633	0.762377
A_32_P123255	ANKRD58	2.53963	1.24494	0.259631	0.246177	0.239098	0.608572
A_33_P3278455	ANKRD6	1.00218	2.04821	11.0626	10.5272	9.39715	13.9953
A_33_P3263666	ANKRD9	1.17606	1.35866	0.853448	0.893052	0.171131	0.283302
A_23_P156748	ANKS1A	1.18372	1.21258	1.56292	1.2943	2.76145	3.58149
A_23_P356717	ANKS1B	0.996995	1.4046	0.527098	0.727776	24.555	47.8364
A_33_P3258003	ANKS1B	1.19834	1.59233	0.283495	0.333426	30.8776	36.2417
A_33_P3258004	ANKS1B	1.30363	1.27756	0.346466	0.582149	12.6927	21.3159
A_33_P3211153	ANKS3	1.62193	1.25516	0.478829	0.595312	0.854889	1.1442
A_23_P362183	ANKS6	1.26365	0.945287	0.411086	0.452709	0.114737	0.168844
A_23_P119907	ANKZF1	1.10461	1.86115	0.203664	0.254447	0.498242	0.677557
A_23_P356684	ANLN	1.34368	1.02276	1.76876	1.13187	0.0330446	0.0480955
A_33_P3328426	ANO10	1.18108	0.818924	0.826863	0.779359	0.253552	0.385466
A_33_P3371224	ANO10	1.28304	0.991761	0.93463	0.880526	0.30752	0.458919
A_32_P141238	ANO2	2.68222	1.13875	0.287334	0.34477	0.0709631	0.189738
A_23_P409093	ANO4	1.18772	1.40884	0.139486	0.134713	3.28274	5.84524
A_24_P100996	ANO5	1.74883	0.926381	0.751285	0.473341	2.97316	6.85711
A_23_P389118	ANO6	1.19924	1.15855	0.825052	0.577514	0.131696	0.276869
A_32_P73452	ANO8	1.09793	1.18323	0.947265	1.27849	2.54212	2.54355
A_32_P133670	ANP32A	1.69129	0.997169	0.710274	0.632085	0.208213	0.329213
A_32_P186027	ANP32A	2.52571	1.17364	1.60734	1.11778	0.569767	0.911632
A_23_P20615	ANP32B	2.91749	1.49463	1.13935	1.03105	0.184507	0.291563
A_23_P92520	ANP32C	2.17472	1.10633	0.585926	0.476536	0.209617	0.77594
A_23_P87580	ANP32D	2.14047	1.1242	0.464111	0.530351	0.262365	0.348507
A_23_P160934	ANP32E	1.34981	1.16938	0.401129	0.449068	0.104574	0.0965249
A_24_P225468	ANP32E	1.3411	1.12024	1.11452	0.929153	0.160882	0.179324
A_33_P3407299	ANP32E	1.03612	1.15649	1.02516	1.11192	0.0650875	0.0643238
A_24_P131522	ANTXR1	1.32822	1.03761	0.901732	0.957143	0.10443	0.120197
A_23_P170733	ANTXR2	1.11599	1.50771	4.81429	4.62277	0.14872	0.126786
A_23_P1170	ANUBL1	1.11042	1.367	0.634298	0.55736	2.07097	2.57476
A_23_P94501	ANXA1	1.23062	1.50994	1.34699	0.982792	0.0256426	0.0387816
A_23_P35399	ANXA11	1.05087	1.00577	0.177359	0.216827	0.00313732	0.0193087
A_23_P146644	ANXA2	0.969392	1.5414	2.53784	2.33747	0.0358349	0.0927932
A_32_P148345	ANXA2	1.45899	2.43526	0.492723	0.289466	0.0770242	0.312984
A_24_P204244	ANXA2P1	0.897447	1.17152	1.55857	1.38604	0.020437	0.0535694
A_23_P121716	ANXA3	0.635804	2.10648	0.0959736	0.0402648	0.00314209	0.0106995
A_23_P16976	ANXA4	1.98381	1.37635	0.202087	0.0998827	0.0773538	0.0796704
A_23_P69720	ANXA5	1.03696	1.60126	1.02951	0.971453	0.0294659	0.041607
A_23_P357104	ANXA6	1.12339	1.21218	0.980074	1.07623	0.242342	0.386367
A_23_P86570	ANXA7	1.88106	0.95712	0.913333	0.765615	0.179046	0.220876
A_33_P3329949	ANXA7	1.56745	0.979819	0.865529	0.672494	0.192411	0.226852
A_23_P426305	AOC3	1.66637	1.57655	0.176054	0.155028	0.282973	0.795802
A_23_P69791	AP1AR	1.08541	0.618015	0.859098	0.779538	1.00037	1.25557
A_23_P6398	AP1B1	1.82165	1.12883	0.376189	0.598662	0.457905	0.611005
A_33_P3317593	AP1B1	1.38289	0.746674	0.623426	0.716034	0.729054	0.841781
A_24_P381962	AP1G1	1.31122	0.872224	1.14428	1.15039	2.02805	1.7456
A_23_P2967	AP1G2	2.45099	1.04954	0.0596879	0.0789495	0.976327	0.971902
A_23_P55802	AP1M1	1.31415	0.767263	2.46086	2.97219	3.31414	3.48397
A_23_P78543	AP1M2	1.39579	1.10323	0.00626936	0.00872936	0.00570823	0.012793
A_23_P157404	AP1S1	1.14777	1.23887	0.745919	0.833107	0.917291	1.39123
A_23_P217384	AP1S2	0.674666	0.572034	2.05371	1.56903	3.68552	3.21012
A_33_P3258782	AP1S2	1.22033	1.07055	0.472459	0.450821	1.5247	1.28929
A_33_P3275707	AP1S3	1.20709	1.43726	0.350184	0.271419	0.821523	0.982341
A_23_P4885	AP2A1	1.07231	0.931317	0.567585	0.71407	0.659835	0.746497
A_24_P932418	AP2A2	1.17965	0.724487	0.629222	0.564763	1.89876	3.24157
A_33_P3311863	AP2A2	1.07398	0.643962	0.477006	0.482443	1.34341	3.13003
A_24_P253827	AP2B1	1.39568	1.13563	0.465294	0.939338	1.46486	1.97421
A_33_P3378800	AP2M1	1.37089	1.09535	0.464207	0.483852	0.57937	0.627765
A_33_P3346663	AP2S1	1.0224	1.0008	0.526715	0.635183	0.375228	0.464283
A_23_P136635	AP3B1	0.986416	1.17956	1.51767	1.23608	0.348991	0.402836
A_23_P77304	AP3B2	0.805866	1.5561	0.687619	0.844277	9.32936	10.4511
A_33_P3571120	AP3D1	1.47535	1.0309	0.416436	0.509978	0.213578	0.325507
A_23_P158938	AP3M1	1.1999	1.01284	0.936339	0.817583	0.736665	0.698772
A_24_P64039	AP3M2	2.9078	1.29512	2.73295	2.40535	3.39323	4.9624
A_23_P69958	AP3S1	1.06239	1.12797	1.11969	1.05556	0.72647	0.878759
A_33_P3286254	AP3S1	1.01801	0.985765	0.978574	0.974273	0.741505	0.853729
A_33_P3429576	AP3S1	1.06299	0.540312	1.33169	1.23743	0.655824	0.848085
A_24_P287691	AP3S2	1.27752	1.03547	0.755342	0.676522	0.548595	0.636669
A_23_P160729	AP4B1	2.08891	1.27371	1.39274	1.24412	1.63393	1.65155
A_24_P929369	AP4E1	1.36385	1.13128	1.07913	0.947198	1.1979	1.15143
A_23_P157051	AP4M1	1.45609	0.849493	0.535156	0.670176	1.08956	1.30556
A_24_P12281	AP4S1	1.69716	0.906924	0.650499	0.512735	1.47426	2.37085
A_24_P401645	AP4S1	1.76029	0.902758	0.482455	0.389462	1.16231	1.81397
A_23_P36611	APAF1	1.30874	1.19269	1.44686	1.02673	0.837169	1.57757
A_33_P3295650	APBA1	1.08229	1.2807	2.99028	3.26039	3.39378	4.26743
A_33_P3295655	APBA1	2.21347	1.19764	4.58027	5.34929	103.927	194.542
A_23_P146849	APBA2	0.948493	1.0244	8.3297	9.06605	31.8726	51.3933
A_33_P3295640	APBA3	0.916003	0.71315	0.469648	0.556818	0.349746	0.65362
A_23_P1998	APBB1	1.41979	0.963908	1.14016	1.66468	3.92268	5.83092
A_33_P3251896	APBB2	1.01469	0.879929	2.47907	1.82837	3.52618	4.82797
A_33_P3251901	APBB2	1.08873	0.988954	0.935732	0.926227	4.19273	5.70627
A_23_P110445	APBB3	1.4716	1.46553	1.31112	1.69979	4.40939	4.80739
A_23_P70213	APC	1.22445	0.887689	1.7975	1.4556	16.7062	20.5686
A_33_P3408983	APC	1.46086	0.933061	0.432025	0.382073	7.1759	7.14846
A_23_P101905	APC2	4.45954	0.839069	84.4808	76.2866	230.126	284.045
A_23_P337262	APCDD1	1.1219	0.808314	21.9292	25.2846	1.49055	3.33281
A_23_P41143	APEH	1.45175	0.975388	0.306752	0.333204	0.187337	0.234078
A_23_P151653	APEX1	1.21556	1.33019	0.723251	0.775825	0.319778	0.336041
A_23_P256682	APEX2	1.17527	0.869351	0.705653	0.64305	0.143034	0.164182
A_23_P12329	APH1A	0.90295	0.747563	0.949293	1.12805	0.457978	0.503707
A_23_P930	APH1A	1.04675	0.874991	0.583568	0.782529	0.361804	0.484093
A_23_P205997	APH1B	0.693124	1.07365	0.25644	0.288277	0.0508549	0.0574786
A_23_P203255	API5	1.9507	1.37145	0.881095	0.615974	0.758622	0.883458
A_24_P312692	API5	1.22843	1.2282	3.14584	1.60802	0.781799	0.944949
A_23_P2066	APIP	1.39088	1.28708	1.69176	0.776811	0.263508	0.374384
A_33_P3300395	APITD1	1.64692	1.00025	0.820918	0.790146	0.335092	0.402511
A_23_P27983	APLP1	1.19821	1.77342	3.01468	4.05016	24.6961	28.3308
A_23_P202939	APLP2	1.14724	1.44336	1.3704	1.15299	1.12013	1.25198
A_33_P3246007	APOA1BP	0.704063	0.789288	0.703398	0.743421	0.414841	0.435272
A_33_P3257708	APOA1BP	0.799176	0.923824	0.782748	0.826832	0.332683	0.358173
A_23_P120931	APOBEC3C	0.830333	2.3948	0.382801	0.292522	0.0144403	0.0108445
A_24_P109214	APOC1	1.11428	1.30794	0.0548966	0.0483088	0.0170795	0.0292526
A_33_P3223592	APOE	1.31963	1.21659	0.0234915	0.0255423	0.00717743	0.0136204
A_24_P87931	APOL1	1.19991	2.33766	0.612004	0.283651	0.14025	0.110869
A_24_P48898	APOL2	2.28851	1.20944	0.754979	0.779763	0.0398514	0.0995715
A_23_P48217	APOLD1	0.93822	1.50819	15.992	12.1637	0.176391	0.424994
A_23_P42265	APOM	2.49699	1.22511	1.04333	0.833992	0.439173	0.283133
A_24_P89426	APOM	2.88507	1.2187	1.07166	0.843005	0.399737	0.231905
A_23_P61127	APOO	1.70187	0.987199	0.881192	0.762568	0.792835	1.04947
A_23_P136986	APOOL	1.00609	0.801618	0.653901	0.628751	0.937849	0.885066
A_33_P3296479	APP	1.38781	1.96434	0.19955	0.269488	1.28378	1.99348
A_33_P3508822	APP	1.12642	1.63696	0.220387	0.648149	0.959343	1.57921
A_23_P207280	APPBP2	1.59511	1.03258	5.1091	4.8051	8.98163	12.1234
A_23_P166663	APPL1	1.54812	1.03906	0.350045	0.330346	0.885779	1.29386
A_23_P105747	APPL2	1.31174	1.03847	1.36385	1.24142	1.75284	2.46692
A_33_P3360097	APRT	0.951747	1.35758	0.300609	0.237463	0.0628988	0.0670765
A_23_P252775	APTX	1.18757	0.901184	1.27236	0.837779	0.804	0.963068
A_33_P3344308	APTX	1.10491	0.914948	0.804764	0.716214	0.276101	0.31659
A_23_P372834	AQP1	17.6262	1.02852	3.07404	3.90856	4.87366	6.28452
A_23_P417974	AQP11	2.4205	1.34323	1.12846	0.812418	1.50538	3.11634
A_23_P366812	AQP5	1.46269	1.26906	0.661216	0.5564	0.55658	0.585693
A_33_P3371115	AQP7P3	1.70881	1.89869	0.259433	0.259863	31.6512	32.018
A_24_P280378	AQR	1.446	0.954724	1.30712	0.866051	0.271992	0.272928
A_24_P316305	AQR	1.23061	0.751139	0.526481	0.490538	1.60183	1.66847
A_23_P113111	AR	1.31078	0.721464	0.51244	0.625243	0.0164094	0.0179779
A_23_P73511	ARAF	1.13061	0.841103	0.429148	0.601894	0.205434	0.194104
A_33_P3224020	ARAF2P	1.02296	1.12031	0.776355	0.839503	0.261735	0.256078
A_24_P398432	ARAP1	1.61122	1.25349	0.185204	0.204596	0.0482752	0.0996152
A_23_P167389	ARAP3	0.964437	1.70076	0.144389	0.19566	0.0423932	0.0519374
A_23_P365738	ARC	0.349152	1.64594	0.106879	0.0648666	0.203764	0.426954
A_24_P201531	ARCN1	1.15711	0.87909	2.07274	1.30733	1.32373	1.76365
A_33_P3356216	ARCN1	1.41432	1.19508	0.316751	0.348235	0.97657	1.01303
A_23_P148546	ARD1A	0.973735	0.522326	0.511484	0.516245	0.475633	0.532253
A_33_P3622472	ARD1A	0.991363	0.629182	0.478495	0.476283	0.434434	0.488904
A_23_P155890	ARD1B	1.00278	0.453199	0.871481	0.960487	0.745325	0.800759
A_23_P201086	ARF1	1.19146	0.998533	0.632249	0.785291	0.559891	0.790371
A_24_P256307	ARF3	1.09641	0.758923	0.662754	0.708903	0.460219	0.594657
A_23_P431789	ARF4	1.19313	0.994995	0.921363	0.840721	0.792956	0.954634
A_33_P3260777	ARF5	1.00331	0.91024	0.600849	0.796335	0.768035	0.860557
A_24_P472455	ARF6	1.57062	1.17697	1.24191	0.856651	0.635175	0.919871
A_23_P210379	ARFGAP1	1.1756	1.15654	0.576085	0.614217	0.502705	0.762864
A_33_P3272483	ARFGAP2	1.73728	1.09426	1.59062	1.12754	0.995265	1.02088
A_23_P68970	ARFGAP3	1.87464	1.35323	2.18448	1.46452	1.78087	2.29563
A_23_P82941	ARFGEF1	1.04612	1.01957	0.46946	0.383191	0.833684	0.836224
A_33_P3271925	ARFGEF2	1.51921	1.30855	1.1076	0.900557	1.50925	1.4644
A_23_P95050	ARFIP1	1.78646	1.07378	0.583934	0.503555	0.977142	1.00614
A_24_P166094	ARFIP1	1.11679	0.840461	0.836995	0.832853	0.58118	0.599594
A_23_P139228	ARFIP2	0.692433	0.911737	1.10384	1.0271	0.667584	0.939646
A_24_P159948	ARFRP1	2.4199	1.27545	0.649318	0.826487	0.473928	0.827299
A_33_P3242743	ARFRP1	4.12433	1.28461	0.730536	0.814519	1.16737	1.7029
A_33_P3242748	ARFRP1	2.0415	0.971522	0.936425	1.04869	1.1103	1.67739
A_23_P128728	ARG2	0.992076	1.43762	0.439434	0.36704	0.817159	1.139
A_23_P162782	ARGLU1	1.81737	1.20472	0.667601	0.572806	0.688603	0.696074
A_23_P314070	ARHGAP1	1.67624	1.02701	0.471939	0.441022	0.742833	0.729663
A_33_P3339375	ARHGAP11B	1.49919	1.08289	0.614922	0.489706	0.0309984	0.0270693
A_23_P149775	ARHGAP12	1.05633	0.938829	0.655767	0.619665	0.392431	0.576382
A_24_P401739	ARHGAP17	1.3652	0.841693	1.60651	1.50539	0.36996	0.416425
A_23_P1387	ARHGAP19	1.56024	1.13612	0.672772	0.638646	0.118727	0.129344
A_33_P3411025	ARHGAP19	1.72777	1.38359	0.637582	0.618865	0.164846	0.174227
A_23_P422933	ARHGAP20	0.551901	2.47789	0.481519	0.664845	53.3231	149.458
A_23_P115608	ARHGAP21	1.12129	1.60616	3.2546	2.55838	6.16062	6.80674
A_23_P75310	ARHGAP22	1.07878	0.892322	0.0923245	0.0789588	0.0338434	0.155779
A_33_P3331188	ARHGAP23	0.536103	0.703672	0.0666903	0.0626544	0.26685	0.339921
A_33_P3228305	ARHGAP26	1.48213	0.930232	0.255685	0.281802	0.316975	1.7823
A_33_P3228558	ARHGAP27	1.41555	1.15071	0.0213372	0.0292669	0.503257	0.485034
A_24_P579356	ARHGAP28	0.864914	0.601419	0.344359	0.404136	1.15666	1.14477
A_33_P3237927	ARHGAP4	1.26509	1.21086	0.0450267	0.0505526	0.160714	0.24624
A_33_P3282181	ARHGAP4	1.18192	1.2392	0.55807	0.506358	0.258035	0.272408
A_23_P48535	ARHGAP5	1.68992	1.15629	0.902866	0.763426	1.99113	2.00499
A_33_P3242483	ARHGAP5	1.05969	1.14985	1.48577	1.27687	3.49662	3.81078
A_33_P3386459	ARHGAP5	1.6191	1.19012	0.688158	0.729914	3.04336	2.53257
A_23_P207766	ARHGDIA	0.865505	0.611974	0.674519	0.931476	0.613564	0.677558
A_23_P151075	ARHGDIB	1.49714	1.22222	1.03827	0.532275	0.155954	0.181615
A_24_P215882	ARHGDIG	1.07651	1.59252	0.340411	0.520565	7.39714	14.916
A_23_P216282	ARHGEF10	1.33771	1.02952	0.394878	0.439641	0.116857	0.324367
A_33_P3215575	ARHGEF10L	1.50479	1.00951	0.90272	0.990935	1.66627	1.97117
A_33_P3799936	ARHGEF10L	1.62318	0.94551	0.63032	0.829673	1.65136	1.89734
A_23_P426809	ARHGEF11	1.51943	0.948992	1.06907	1.19198	1.80671	2.32791
A_24_P175783	ARHGEF12	2.41176	1.06788	2.20631	1.14598	9.7843	14.7322
A_23_P49674	ARHGEF15	0.991875	0.870135	0.654376	0.631711	2.04578	2.02152
A_23_P114670	ARHGEF16	1.69886	0.940151	0.278391	0.327999	0.0265008	0.272218
A_23_P76015	ARHGEF17	1.64432	1.16229	8.06616	6.0471	0.757386	1.99307
A_23_P50357	ARHGEF18	1.48033	0.947818	0.728925	0.86429	0.603858	0.667542
A_23_P332326	ARHGEF19	1.72672	0.776483	0.0561245	0.0908515	0.0364418	0.0311078
A_23_P51699	ARHGEF2	1.22282	0.634553	0.885851	0.982269	1.47928	1.64072
A_23_P143885	ARHGEF3	1.28769	1.21737	1.15353	0.852313	4.97465	6.99998
A_23_P253221	ARHGEF4	1.58667	0.941664	1.84146	1.61852	1.90534	3.55093
A_23_P93988	ARHGEF5	1.32731	0.88807	0.00394028	0.00544043	0.00507962	0.00381475
A_23_P321855	ARHGEF7	1.03731	1.17572	1.28679	1.36862	0.694546	0.795128
A_23_P417891	ARHGEF7	1.07284	0.731711	8.68659	11.5048	191.618	254.593
A_33_P3288904	ARHGEF7	1.00326	1.25937	0.693237	0.980834	2.82973	3.28743
A_23_P251705	ARHGEF9	2.40853	0.791713	0.489593	0.47084	1.35339	1.29201
A_24_P254551	ARHGEF9	2.86469	1.12573	2.53802	2.04062	8.27436	12.3725
A_24_P92952	ARID1A	1.3331	0.696448	1.41921	1.2177	2.27559	2.74981
A_23_P70701	ARID1B	1.84635	1.10579	0.978201	0.840355	1.69094	1.80333
A_33_P3291877	ARID1B	1.32915	1.44408	0.590961	0.580404	0.274136	0.308776
A_32_P74955	ARID2	2.42018	0.831761	0.583271	0.54904	1.39819	1.45984
A_33_P3272921	ARID3A	1.6047	1.17336	0.923461	1.15563	0.496673	0.574459
A_23_P88580	ARID3B	1.16437	0.98226	0.230493	0.275491	0.206362	0.283591
A_23_P117515	ARID4A	1.44709	0.96457	2.71121	2.00864	8.43578	9.0903
A_23_P201951	ARID4B	1.48044	1.11823	1.56045	1.14559	2.0174	2.86296
A_23_P143016	ARID5A	0.933837	1.06616	0.305925	0.280969	0.043433	0.144634
A_32_P18440	ARID5B	1.65797	1.12121	13.7948	18.617	20.7505	32.175
A_23_P401014	ARIH1	1.33382	1.07819	0.560655	0.553646	2.04552	2.50483
A_24_P85478	ARIH1	1.22826	0.919723	0.377748	0.464775	1.65562	1.67066
A_23_P61881	ARIH2	1.37512	1.13866	0.464939	0.481033	0.537419	0.5744
A_24_P94651	ARIH2	1.36118	0.965297	0.508914	0.555723	0.884866	0.870356
A_24_P338648	ARL1	1.64942	1.19771	0.998761	0.983725	1.08154	1.39609
A_32_P207180	ARL16	1.39231	1.3199	0.962688	0.772418	1.65812	1.93697
A_23_P207680	ARL17	1.07541	1.30425	0.390351	0.609405	2.06713	2.4117
A_33_P3328511	ARL17	1.60449	1.08302	0.961667	0.910874	0.483964	0.625888
A_23_P371885	ARL17P1	1.3062	0.693796	2.24887	2.29582	5.51816	5.87419
A_23_P98252	ARL2	1.24455	0.988462	0.431302	0.344002	0.18543	0.304724
A_23_P15182	ARL2BP	1.68604	0.883743	3.85191	3.70604	4.76075	5.647
A_24_P286935	ARL3	1.26672	1.06294	8.32764	10.3002	24.1771	31.8915
A_23_P145761	ARL4A	1.43881	0.947945	2.12284	1.98352	0.285102	0.343317
A_32_P806841	ARL4A	1.60843	0.930586	2.07538	1.63679	0.100059	0.163591
A_33_P3323722	ARL4C	0.632015	0.897836	5.08785	5.23661	11.5052	18.2217
A_33_P3392525	ARL4D	1.29961	0.76082	1.24101	1.88792	1.70038	2.79205
A_24_P165595	ARL5A	1.12847	1.01649	0.827603	0.788914	0.710551	0.892449
A_24_P943997	ARL5B	1.36163	1.13653	0.512531	0.487841	0.648785	0.74817
A_24_P354337	ARL6	1.3927	1.05318	0.848224	0.653457	1.53607	2.31325
A_23_P118150	ARL6IP1	1.18608	0.98551	2.27308	1.75234	1.09673	1.41781
A_24_P287233	ARL6IP4	1.27548	1.08935	0.762753	0.978016	0.432779	0.449394
A_33_P3355055	ARL6IP4	1.21957	0.995933	0.61204	0.920028	0.308179	0.376056
A_24_P257348	ARL6IP5	1.30948	1.03932	2.15389	1.88019	4.01511	5.61954
A_23_P28169	ARL6IP6	0.976471	0.940403	1.52176	1.46762	0.351239	0.436725
A_23_P138271	ARL8A	1.01337	0.963494	0.877971	1.15953	2.107	2.71347
A_23_P385217	ARL8B	1.16718	0.771999	1.69889	1.70965	1.67957	2.0239
A_33_P3338956	ARL8B	1.21574	1.09694	0.696584	0.596388	0.318287	0.416218
A_32_P234827	ARMC1	1.1397	1.04846	1.11964	0.760788	0.788276	0.880655
A_23_P32913	ARMC10	1.07012	0.987096	0.692832	0.519003	0.324706	0.378973
A_32_P90080	ARMC10	1.04615	0.851872	1.24663	0.96142	0.724428	0.869821
A_33_P3213432	ARMC10	1.00121	0.998787	0.615495	0.442169	0.315131	0.387861
A_32_P141418	ARMC4	1.25837	1.22677	1.41964	1.45086	0.0351115	0.0461283
A_33_P3221563	ARMC5	1.63838	0.837297	0.662061	0.703786	1.01912	0.957677
A_33_P3221568	ARMC5	1.18067	2.2144	0.786628	0.650219	1.38505	1.11911
A_23_P425750	ARMC6	1.20318	0.770236	0.368782	0.421625	0.240043	0.316579
A_23_P15375	ARMC7	1.88559	1.0143	0.684018	0.747263	0.970266	1.40776
A_23_P18384	ARMC8	1.55325	1.14373	0.589957	0.483261	1.61066	1.85502
A_33_P3425356	ARMC8	1.3406	0.788064	0.810456	0.660377	1.16216	1.18526
A_23_P209731	ARMC9	1.26511	1.29243	0.985461	0.84979	0.338142	0.417552
A_23_P209735	ARMC9	1.24682	1.28383	0.870116	0.679106	0.719	0.626745
A_23_P22682	ARMCX1	1.32273	0.987766	0.507759	0.519855	2.1575	2.57922
A_23_P73747	ARMCX2	1.56321	0.992307	0.500264	0.621604	0.883907	1.13015
A_24_P23411	ARMCX3	2.06265	1.2553	1.26021	0.827509	2.79226	3.5286
A_33_P3211864	ARMCX4	1.60612	1.583	2.59786	2.76395	2.51335	3.31431
A_23_P85188	ARMCX5	1.68152	0.998549	1.42717	1.31424	1.3319	1.14459
A_23_P62351	ARMCX6	1.24071	0.702997	1.57657	1.81834	1.91574	1.87692
A_33_P3335902	ARMCX6	1.12283	0.47926	1.2629	1.57337	2.7328	3.409
A_24_P391568	ARNT	1.27236	1.07781	0.763304	0.83961	1.62023	1.20911
A_23_P83579	ARNT2	1.82735	1.36225	3.92104	4.40315	4.47523	5.77072
A_23_P162037	ARNTL	1.13566	1.08106	0.849468	0.609836	0.64502	0.920976
A_23_P53345	ARNTL2	1.48624	1.21008	0.845638	0.562138	0.666302	0.925133
A_24_P72479	ARPC1A	1.21724	1.13825	1.22754	1.14088	0.806106	0.82963
A_23_P20196	ARPC1B	1.40037	1.07108	0.282401	0.314264	0.0232854	0.0610241
A_23_P102122	ARPC2	1.15202	1.12293	0.592363	0.509771	0.702884	0.831656
A_24_P167473	ARPC3	1.52453	1.25906	0.66402	0.567482	0.71059	0.748218
A_24_P20383	ARPC4	0.95829	1.22471	0.523733	0.658821	0.358636	0.443904
A_23_P126803	ARPC5	1.46441	1.15312	0.640717	0.705165	1.98346	2.22037
A_33_P3338909	ARPC5	1.2108	1.16992	1.06422	1.0687	1.58371	1.89471
A_24_P29975	ARPC5L	1.5549	0.656504	0.408852	0.37691	0.419189	0.528272
A_23_P205768	ARPP19	1.26871	1.02432	1.20057	0.921119	0.87321	1.57783
A_24_P313262	ARPP19	1.10943	0.985716	1.13187	0.986922	1.0364	1.34865
A_23_P315602	ARPP-21	0.742455	0.949867	0.786048	1.08531	53.8976	96.8715
A_23_P158829	ARRB2	1.04844	1.20179	0.682068	0.802654	0.481896	0.450335
A_23_P391607	ARRDC1	0.966357	1.03364	0.598364	0.753045	0.390024	0.511072
A_24_P274615	ARRDC3	4.17225	1.56595	7.89925	4.06526	10.9174	6.58535
A_23_P339818	ARRDC4	1.29682	1.35575	7.89955	4.97492	3.83583	3.73575
A_33_P3229725	ARSA	0.837907	0.679523	1.76035	1.67456	0.707812	0.938558
A_33_P3330099	ARSD	1.47832	1.60183	0.717551	0.746692	2.58875	2.01278
A_33_P3273664	ARSK	1.18496	1.21308	0.289319	0.290067	0.492051	1.0022
A_23_P427122	ART5	1.08701	1.56694	0.138106	0.128175	0.00809593	0.0132692
A_33_P3214586	ARTN	1.1917	1.70143	0.0963726	0.0895398	0.630708	0.676882
A_23_P135995	ARV1	1.05447	0.720291	1.51479	1.44068	1.24242	1.18963
A_24_P416961	ARVCF	1.25174	1.34255	0.827225	1.09813	0.745321	0.852531
A_33_P3378531	AS3MT	1.09046	1.43916	0.560807	0.621528	0.867665	0.804781
A_33_P3284463	ASAH1	1.43625	1.08873	0.979979	1.09676	4.17475	4.63763
A_23_P35995	ASAM	1.62835	0.537291	0.41796	0.138624	0.967232	1.6695
A_33_P3775007	ASAP1	0.989377	1.01062	3.21252	2.13608	1.53848	2.09069
A_24_P362540	ASAP2	1.27561	0.627685	2.63797	2.66797	3.51341	4.40473
A_23_P114689	ASAP3	1.12386	0.913619	1.80372	1.82143	0.350814	0.385687
A_23_P165360	ASB1	1.27587	0.975169	0.308399	0.398976	0.1348	0.124231
A_32_P183609	ASB1	1.60555	1.34589	0.890059	0.986981	1.38755	1.50938
A_33_P3290124	ASB10	1.32582	2.19539	0.547865	0.486853	0.141071	0.154911
A_24_P278299	ASB13	1.10399	1.29114	0.882115	0.843677	0.724182	0.925667
A_33_P3210622	ASB13	1.84569	1.22652	1.95917	1.89435	0.492189	0.544626
A_23_P205370	ASB2	0.798368	0.8582	0.508014	0.503287	0.0176121	0.0610339
A_23_P56833	ASB3	1.73651	1.09004	1.5162	1.04666	1.77414	1.91945
A_32_P412313	ASB6	1.07866	1.03837	0.525855	0.62921	1.11853	1.83322
A_24_P155791	ASB7	1.35315	0.80667	1.02335	1.04651	0.971309	1.20509
A_24_P920979	ASB7	1.41968	0.788711	1.59165	1.72855	2.18139	2.27892
A_23_P1280	ASCC1	1.17006	1.10248	0.93487	0.672897	0.626535	0.859667
A_23_P143643	ASCC2	1.82235	1.18458	0.673859	1.02763	0.843203	0.762412
A_23_P30972	ASCC3	1.3314	1.11751	0.449391	0.339859	0.249336	0.28649
A_23_P25305	ASCL1	1.41928	0.838263	49.0931	57.1493	121.984	107.712
A_32_P122240	ASCL5	1.76702	1.2563	0.268544	0.278267	0.44872	0.444859
A_24_P112087	ASF1A	1.37517	0.889341	1.30497	0.666875	1.0296	1.54195
A_23_P119254	ASF1B	1.13791	0.759654	0.840343	1.15231	0.014971	0.0129725
A_23_P118722	ASGR1	1.38596	2.55785	1.04971	1.38223	3.9576	3.67906
A_33_P3402725	ASH1L	2.61871	1.06738	0.739425	0.753505	4.49427	4.67085
A_23_P134827	ASH2L	2.79803	1.09545	1.03509	0.943627	0.912574	0.951621
A_23_P26223	ASL	1.33104	1.1906	0.268279	0.341654	0.32893	0.265707
A_23_P159539	ASMTL	2.94514	1.47604	0.598858	0.602643	0.187293	0.389224
A_23_P27627	ASNA1	1.41698	0.947663	0.326332	0.379896	0.276275	0.360832
A_23_P145694	ASNS	1.57178	1.00647	1.4298	0.504626	1.09072	1.30702
A_23_P91001	ASNSD1	1.22595	0.726424	0.983757	0.861063	1.07327	1.21022
A_23_P216094	ASPH	1.36295	1.32994	0.497516	0.467162	0.681738	0.556505
A_24_P18105	ASPH	1.01142	2.0708	2.14402	1.64928	0.28965	0.372205
A_24_P295245	ASPH	1.27548	1.73273	0.492	0.633647	0.55502	0.562555
A_33_P3314276	ASPHD1	1.41306	1.46288	0.0770769	0.065363	1.30007	1.61611
A_23_P91640	ASPHD2	0.960501	1.12322	1.61253	2.50794	3.46391	4.98673
A_24_P245815	ASPHD2	1.03476	0.965243	1.33955	1.95484	2.66945	4.01569
A_23_P52017	ASPM	1.24585	0.976962	0.93343	0.540038	0.00238419	0.00429519
A_33_P3288159	ASPM	1.31316	0.968068	1.05807	0.630535	0.00393181	0.00295275
A_23_P417383	ASPRV1	1.98501	0.852482	0.857984	1.01984	5.38682	7.63123
A_23_P32320	ASPSCR1	1.63916	1.2296	0.374045	0.460391	0.786057	0.868637
A_33_P3228573	ASPSCR1	1.44861	1.25789	0.682284	0.616387	0.70314	0.826307
A_33_P3272117	ASPSCR1	1.68932	1.09838	0.35447	0.466074	0.76669	0.829598
A_23_P203391	ASRGL1	1.81136	1.19318	1.59273	1.3044	2.1237	2.65713
A_23_P31921	ASS1	0.990781	1.00922	0.0046237	0.0219149	0.0116655	0.0681812
A_33_P3234580	ASS1	0.970605	1.3803	0.0218548	0.0552306	0.0300884	0.0913269
A_23_P301021	ASTN1	1.46139	1.16946	1.68725	2.24891	17.787	30.5807
A_33_P3220738	ASTN1	1.7214	0.911786	1.03101	1.70237	1.78372	1.8838
A_24_P83738	ASTN2	1.16042	2.21057	0.637699	0.363311	0.361795	0.298523
A_33_P3436316	ASXL1	1.24584	0.734383	1.89286	1.83863	1.78099	1.88632
A_23_P210300	ASXL2	1.8081	0.912562	0.513542	0.47212	0.725815	0.786005
A_23_P381746	ASXL3	0.974083	1.44809	50.2689	55.7792	461.946	446.346
A_23_P75288	ATAD1	1.07164	0.734012	0.819582	0.694172	2.19758	2.60037
A_33_P3217238	ATAD2	1.20035	0.527194	2.26997	1.85683	0.0556119	0.0578252
A_32_P191004	ATAD2B	1.56685	0.883825	2.34598	2.09809	3.5125	3.14874
A_33_P3349469	ATAD3A	1.36918	1.04988	0.478831	0.427665	0.152379	0.195975
A_33_P3313258	ATAD3B	1.31749	0.782083	0.32767	0.373537	0.606532	0.666476
A_33_P3331588	ATAD3B	1.38443	0.975666	0.36503	0.349702	0.11691	0.154836
A_33_P3385477	ATAD3B	1.35399	1.00976	0.294835	0.317325	0.110213	0.147548
A_33_P3242965	ATAD3C	1.9338	1.09606	0.143618	0.161944	0.0715523	0.142255
A_24_P113144	ATAD5	1.94889	1.22287	0.545998	0.463361	0.169472	0.140583
A_23_P101671	ATCAY	1.48255	1.46087	0.198035	0.22081	3.79182	4.43419
A_23_P138574	ATE1	1.61987	0.983561	0.7335	0.58116	0.942955	0.99992
A_33_P3294252	ATF1	0.946866	0.488595	0.438405	0.488177	0.421877	0.446695
A_24_P128145	ATF2	1.3549	0.896638	1.19749	0.963064	2.84936	3.3949
A_24_P246467	ATF2	1.12873	1.00931	1.15822	0.984013	1.76423	2.20812
A_23_P34915	ATF3	1.12014	1.90062	1.10094	0.732857	0.0871438	0.272666
A_33_P3214096	ATF3	1.36185	1.24663	1.32098	1.25194	1.35561	1.30714
A_33_P3214105	ATF3	1.47526	1.90808	0.456748	0.391686	0.178074	0.304937
A_23_P120933	ATF4	0.906498	0.785107	0.626025	0.587961	0.296672	0.531014
A_23_P119337	ATF5	1.65162	0.747776	0.75151	0.791077	0.455142	0.755756
A_23_P62907	ATF6	1.11293	1.18119	1.76658	1.52708	1.28261	1.12192
A_33_P3305458	ATF6B	2.14374	1.37137	1.85717	3.25947	1.37894	0.953036
A_23_P112950	ATF7IP	2.27199	1.25697	0.828253	0.639679	1.11404	1.77962
A_24_P923757	ATF7IP	2.08962	1.0825	0.31599	0.4149	2.17135	2.95905
A_23_P129466	ATF7IP2	1.06156	1.10755	0.524501	0.428558	0.500941	0.74079
A_24_P370471	ATG10	1.55488	1.08372	0.735275	0.569432	0.6697	0.896132
A_23_P20970	ATG12	1.29989	1.05461	0.789943	0.740371	0.403285	0.552765
A_32_P113508	ATG16L1	1.48172	1.07898	0.747417	0.864093	1.48408	1.99813
A_23_P36305	ATG16L2	1.41124	1.49617	1.27175	1.31212	0.325901	0.471086
A_23_P361820	ATG2A	1.50585	1.09366	0.403836	0.460265	0.39715	0.510251
A_33_P3257312	ATG2A	1.353	1.07634	0.795837	0.768408	0.492083	0.602107
A_33_P3342160	ATG2B	1.65233	1.03302	0.979495	0.927452	2.79245	2.94561
A_23_P212706	ATG3	1.5564	1.08829	0.831207	0.703482	0.629847	0.881435
A_23_P217367	ATG4A	1.30987	1.25234	1.10698	0.869384	3.19991	4.99685
A_24_P182764	ATG4B	1.19508	0.814151	1.04553	1.30019	2.02583	3.08755
A_33_P3335137	ATG4B	1.65547	1.25948	0.399871	0.473501	0.399199	0.431334
A_24_P182539	ATG4C	1.34842	1.07908	0.476898	0.32413	0.158802	0.430798
A_33_P3396807	ATG4C	1.50027	1.02819	0.398551	0.355702	0.544735	0.868269
A_23_P101342	ATG4D	1.27079	1.00035	0.755545	0.800739	1.04464	0.851694
A_23_P111381	ATG5	1.05103	0.852515	0.766222	0.650979	0.360221	0.423221
A_24_P175059	ATG5	1.27578	1.07607	1.03854	0.722465	0.530603	0.788429
A_23_P143987	ATG7	0.97175	1.02825	1.21536	1.26752	0.727674	0.733162
A_24_P944827	ATG7	1.70517	1.18103	2.23586	1.99388	3.02479	4.22584
A_33_P3270404	ATG9A	1.28182	0.966243	0.320879	0.422381	0.595562	0.67013
A_23_P98686	ATHL1	1.34306	2.28987	1.57664	1.61902	0.0596851	0.132515
A_23_P68087	ATIC	1.55363	1.20447	0.489641	0.358699	0.162178	0.174541
A_23_P88351	ATL1	1.06163	1.6909	3.67701	2.58523	16.4274	17.0133
A_23_P209619	ATL2	0.969423	0.806009	0.640104	0.658604	0.298224	0.379902
A_33_P3394040	ATL2	1.49766	1.00991	0.660193	0.549917	0.442405	0.412577
A_23_P105028	ATL3	2.02742	1.28288	0.216788	0.205859	0.0233807	0.0355395
A_23_P35916	ATM	2.13719	1.59298	4.18206	1.39443	2.53045	2.34
A_33_P3589722	ATM	3.00263	1.19308	0.862014	0.652125	0.415263	0.365258
A_24_P167984	ATMIN	1.40069	0.92583	0.786314	0.492571	0.651584	0.697946
A_24_P176493	ATMIN	1.31338	0.965929	0.595571	0.715857	2.22855	2.40971
A_33_P3262024	ATMIN	1.781	1.43014	1.24257	1.12396	4.72223	9.30883
A_23_P13885	ATN1	1.3448	0.534941	1.01659	1.1164	1.94072	2.32255
A_23_P142878	ATOH8	1.25709	1.34494	8.39454	9.47065	2.09801	2.88476
A_23_P144877	ATOX1	1.57543	1.20215	0.660012	0.794895	0.653742	0.839585
A_24_P161973	ATP11A	1.34516	1.11548	1.53371	1.41627	0.376062	0.590814
A_23_P212522	ATP11B	1.40336	1.21053	2.73706	1.613	1.35886	2.42367
A_24_P399942	ATP11C	1.38038	1.04863	0.674218	0.619943	0.525241	0.528465
A_33_P3276505	ATP11C	1.63596	1.24627	0.300472	0.224027	0.337639	0.299596
A_23_P5163	ATP13A1	1.08115	0.825238	0.350787	0.413892	0.347712	0.440082
A_24_P131222	ATP13A2	0.989307	0.831068	0.225722	0.291474	0.928289	1.19611
A_24_P183094	ATP13A3	1.18068	0.648284	0.706405	0.53623	0.585118	0.545618
A_33_P3225327	ATP13A3	1.16823	0.86027	0.36588	0.436961	0.547777	0.565524
A_23_P1072	ATP1A1	0.801099	0.839188	0.563386	0.460876	0.170086	0.337405
A_23_P148879	ATP1A2	0.750221	1.36488	0.31127	0.130838	0.134138	0.180535
A_33_P3283669	ATP1A3	1.17786	0.992217	1.32264	1.46736	16.9573	17.4785
A_23_P160177	ATP1A4	0.820644	0.957577	0.535865	0.464479	0.270671	0.370596
A_24_P307626	ATP1A4	1.07911	0.932682	0.253679	0.294073	0.401239	0.641059
A_23_P62932	ATP1B1	1.02294	1.03736	0.554773	0.612161	2.68508	3.48006
A_24_P31275	ATP1B2	2.8872	1.22644	1.23747	1.21727	1.79615	2.60151
A_23_P68007	ATP1B3	0.952541	0.832162	0.352804	0.469574	0.353842	0.508159
A_24_P141786	ATP2A2	0.98222	0.841664	0.513734	0.484938	0.619355	0.781271
A_24_P73290	ATP2A2	1.92291	1.10654	0.875681	0.688143	2.21579	2.86388
A_23_P207632	ATP2A3	0.982782	1.00264	0.0909088	0.101829	0.0249868	0.106062
A_33_P3267185	ATP2B1	1.02973	4.42087	1.21803	0.865896	42.326	93.2432
A_33_P3267186	ATP2B1	1.63115	0.859559	0.325358	0.354625	2.49732	2.90036
A_24_P405205	ATP2B4	4.05322	1.38187	2.64369	2.54812	9.47461	9.43573
A_33_P3327200	ATP2B4	1.69779	0.98367	0.708045	0.804286	2.53119	2.29099
A_24_P137376	ATP2C1	0.954033	0.997743	1.64125	1.16831	1.26298	1.75761
A_24_P245358	ATP5A1	1.09063	0.781789	1.22506	0.93007	0.818707	0.736734
A_23_P33216	ATP5B	1.19566	0.678692	0.591874	0.459412	0.478516	0.533131
A_23_P63655	ATP5C1	1.13745	0.900545	0.843184	0.726896	0.475489	0.562984
A_23_P5089	ATP5D	1.28636	1.03843	0.516831	0.53869	0.311812	0.332346
A_23_P252322	ATP5E	0.840639	1.00103	0.843817	0.916265	1.13958	1.18978
A_33_P3279765	ATP5E	1.25783	0.860606	3.59315	2.3606	18.4697	33.195
A_23_P46275	ATP5F1	1.2612	0.958341	0.799078	0.637076	0.466085	0.417701
A_23_P164228	ATP5G1	1.98849	1.16539	0.443743	0.519733	0.632701	0.808699
A_23_P87616	ATP5G2	1.17338	1.05718	1.30194	1.42919	0.576175	0.45011
A_23_P56680	ATP5G3	1.16815	0.914068	0.697621	0.87451	0.460731	0.551944
A_23_P77818	ATP5H	1.2844	0.99288	0.578398	0.59514	0.736267	0.76315
A_24_P302998	ATP5I	1.70369	1.25324	0.339225	0.35446	0.235235	0.308325
A_23_P154832	ATP5J	1.45244	1.09678	0.539682	0.648662	0.658032	0.747299
A_23_P215832	ATP5J2	1.33273	0.994778	0.479853	0.560916	0.343233	0.374564
A_24_P343377	ATP5J2	1.37826	0.991853	0.443092	0.502797	0.327572	0.354221
A_23_P75622	ATP5L	1.00684	1.06317	0.702298	0.784098	0.689616	0.585891
A_33_P3791123	ATP5L2	1.18139	0.966874	0.648184	0.563332	0.705217	0.617236
A_23_P143474	ATP5O	1.26791	0.952097	0.620012	0.66172	0.745532	0.648499
A_24_P118231	ATP5S	1.84543	0.994558	1.26873	1.18403	1.00975	0.518829
A_33_P3279798	ATP5S	1.45225	0.968884	1.21603	1.2748	0.926679	0.716862
A_23_P107795	ATP5SL	1.0568	0.808027	0.893762	0.909566	0.371915	0.354346
A_23_P250462	ATP6AP1	1.04015	0.805781	1.99958	2.09966	2.99212	3.05646
A_24_P807031	ATP6AP1L	3.13338	1.48262	2.39592	1.83527	7.53348	7.94346
A_23_P11353	ATP6AP2	1.27364	1.10802	0.54252	0.490932	1.11231	1.43723
A_24_P333733	ATP6V0A1	1.51804	1.17719	0.981024	0.863617	2.26455	4.10471
A_23_P215111	ATP6V0A4	8.50327	1.29897	0.0382041	0.0717162	0.220509	0.454752
A_23_P137814	ATP6V0B	1.06241	0.850177	0.788021	0.733701	1.29889	1.58247
A_23_P54816	ATP6V0C	0.927754	0.613971	0.548991	0.708379	1.10037	1.34928
A_23_P54636	ATP6V0D1	1.15177	0.907026	1.06838	1.30891	2.04888	2.53402
A_23_P213840	ATP6V0E1	0.894808	0.5906	0.85484	0.836124	0.268924	0.342253
A_23_P61960	ATP6V0E2	1.0518	0.948202	1.48265	2.40638	4.96847	7.91885
A_24_P396994	ATP6V1A	1.5133	1.03703	0.831549	0.737006	1.99617	2.32275
A_23_P31844	ATP6V1B2	1.45236	0.9927	2.1168	1.5546	2.35093	3.22442
A_23_P146058	ATP6V1C1	0.884187	0.767527	0.417637	0.347786	0.38345	0.663916
A_33_P3380897	ATP6V1C1	1.12861	0.871392	0.301063	0.420427	1.40098	1.69561
A_33_P3387463	ATP6V1D	1.01208	0.636678	0.742988	0.7879	1.48101	1.61007
A_23_P143551	ATP6V1E1	0.860185	0.532498	0.543936	0.480981	0.682704	0.877175
A_23_P143047	ATP6V1E2	1.03287	1.90805	0.364975	0.35096	0.591896	1.53665
A_23_P93623	ATP6V1F	1.13631	1.25735	1.07821	1.06917	1.25996	1.73299
A_23_P20882	ATP6V1G1	1.23049	0.743967	0.820211	0.831463	1.21111	1.29569
A_23_P500410	ATP6V1G2	1.29428	1.4518	2.75322	2.76589	26.7527	29.3498
A_24_P363679	ATP6V1H	1.64427	0.956568	1.18553	1.12102	2.24587	2.42882
A_23_P217737	ATP7A	1.26775	1.87065	4.31294	4.81204	11.9129	10.9431
A_33_P3210875	ATP7A	1.3663	1.25891	1.65953	1.77118	8.64169	7.42062
A_33_P3210885	ATP7A	1.32876	1.3704	0.750624	0.980558	5.22373	4.90013
A_23_P205228	ATP7B	1.0653	1.04711	0.882915	1.09102	1.01815	1.52035
A_33_P3330952	ATP8A1	1.26478	0.631803	2.49108	2.5491	6.0251	9.539
A_23_P258612	ATP8A2	0.979401	2.51361	0.0665652	0.061858	0.861502	1.19036
A_33_P3286859	ATP8A2	1.09049	2.35145	0.502953	0.109976	2.77734	3.68861
A_33_P3286864	ATP8A2	0.816336	1.39007	0.059908	0.0827163	17.2201	20.6963
A_23_P79108	ATP8B3	0.67167	2.69298	0.0261238	0.0201584	0.137834	0.338775
A_23_P380614	ATP9A	1.73693	1.05912	5.73751	6.58596	46.179	53.7321
A_33_P3375314	ATP9A	1.51095	1.01757	2.17645	3.27145	29.712	33.1822
A_23_P10497	ATP9B	1.63988	1.12973	1.93543	2.15202	0.597432	0.619266
A_24_P919899	ATPAF1	2.15962	1.23277	1.95624	2.10041	3.9804	3.59328
A_23_P418493	ATPAF2	1.273	1.07965	0.661523	0.658799	0.194787	0.210397
A_23_P126716	ATPIF1	1.3944	1.00437	0.545942	0.642098	0.652915	0.611633
A_33_P3228385	ATPIF1	1.40671	1.17469	0.344123	0.36958	0.487008	0.426952
A_23_P136058	ATR	1.23153	1.10981	0.615791	0.489549	0.486285	0.534751
A_33_P3362498	ATR	1.34457	1.30952	0.654143	0.481399	0.705468	0.824411
A_23_P79931	ATRN	1.59107	1.63498	0.781266	0.673777	1.1391	1.08188
A_33_P3343473	ATRNL1	1.15703	0.924149	1.07153	0.874714	10.1109	10.8064
A_33_P3319940	ATRX	1.86798	1.19801	0.480385	0.461464	2.88063	3.37545
A_33_P3319943	ATRX	1.63234	1.28847	1.05504	0.825863	4.94443	5.24918
A_33_P3612589	ATRX	1.46823	1.23858	0.927678	0.799074	3.00786	3.56063
A_24_P294842	ATXN1	2.8686	1.57258	1.3765	1.19495	5.38089	9.56662
A_33_P3409099	ATXN1	4.17386	1.60653	1.66625	1.44279	10.1275	17.0267
A_24_P391368	ATXN10	1.17221	1.06554	1.4006	0.98975	0.904735	1.18732
A_33_P3231367	ATXN10	1.61568	0.945775	1.79256	1.40642	2.73921	3.21575
A_33_P3369969	ATXN1L	1.07326	0.638161	1.22861	1.5148	1.55423	1.24665
A_23_P389907	ATXN2	1.26099	1.00595	1.01445	0.877116	1.76158	2.00031
A_32_P155091	ATXN2L	1.5627	1.01614	0.898736	0.853807	0.914922	1.03172
A_33_P3369956	ATXN2L	1.31143	1.11563	2.19996	1.5984	0.873759	0.788944
A_33_P3275310	ATXN3	2.02468	1.42061	0.50887	0.546951	3.11592	2.61814
A_33_P3320762	ATXN3	1.54703	1.088	2.03763	1.6199	4.05834	3.72867
A_32_P179740	ATXN7L1	1.24988	0.916185	0.334208	0.309648	1.02531	0.885028
A_23_P317207	ATXN7L2	1.10361	1.07411	0.804401	1.00155	1.39693	1.23733
A_23_P421935	ATXN7L3	1.39629	0.932228	0.434658	0.373578	0.524258	1.48898
A_33_P3869455	ATXN8	1.23909	1.08321	1.56149	1.14416	1.83356	1.84136
A_23_P20852	AUH	1.57165	1.38191	0.46065	0.372568	0.573089	0.662171
A_23_P253421	AUP1	0.935561	0.705	0.398093	0.538349	0.288058	0.378479
A_23_P131866	AURKA	1.2384	1.0613	0.836436	0.576385	0.0177191	0.0143398
A_33_P3240518	AURKAIP1	1.17903	0.889341	0.395639	0.378562	0.216361	0.273553
A_33_P3230017	AURKAPS1	1.31162	0.97919	0.597225	0.367349	0.690341	0.596614
A_23_P130182	AURKB	1.18102	0.726445	0.531807	0.583336	0.00367406	0.00281351
A_23_P122906	AUTS2	2.2638	0.922036	2.31088	2.85408	3.60886	3.56433
A_33_P3330209	AUTS2	1.27829	0.844818	13.5423	12.359	34.648	24.3578
A_33_P3330211	AUTS2	1.31689	1.08681	4.06231	3.45597	25.1102	18.6418
A_23_P100074	AVEN	0.99787	1.13252	0.480375	0.430824	0.155247	0.19043
A_23_P122947	AVL9	1.38049	1.20346	0.498617	0.471225	0.268548	0.331988
A_23_P1492	AVPI1	1.50798	1.07594	0.259687	0.260774	0.275214	0.499018
A_33_P3396891	AVPI1	1.27541	1.36352	0.365526	0.254235	0.219329	0.309307
A_24_P22488	AXIN1	1.08087	1.01268	0.267219	0.356266	0.240179	0.402677
A_23_P148015	AXIN2	2.7124	0.621556	2.18568	2.73558	1.92868	2.32423
A_24_P298027	AXIN2	6.60327	1.06089	0.864374	1.95701	3.02363	2.67236
A_23_P208389	AXL	1.2469	1.81004	0.406476	0.398688	0.0580717	0.0570264
A_23_P319270	AZI1	1.71218	1.20822	1.34662	1.52571	1.32346	1.44485
A_33_P3322283	AZI2	0.949453	1.05055	1.54884	1.34449	4.45739	5.38541
A_33_P3322288	AZI2	1.31807	1.20055	0.98765	0.584706	1.02467	1.07088
A_33_P3319491	AZIN1	1.42074	1.1742	0.329255	0.280686	0.63619	0.802001
A_23_P37441	B2M	1.20322	0.980729	1.70451	1.88937	0.0720963	0.149926
A_23_P41166	B3GALNT1	1.07676	0.785624	0.634612	0.493166	0.386909	0.607719
A_23_P334751	B3GALNT2	1.49955	1.06785	0.22389	0.261105	0.361317	0.29292
A_24_P212531	B3GALNT2	1.40826	0.967667	0.393075	0.401884	0.663624	0.721424
A_33_P3286958	B3GALT2	0.7342	0.939305	7.66485	7.31615	230.257	276.578
A_23_P422071	B3GALT4	1.14762	6.14768	0.360174	0.288102	1.64277	1.99618
A_33_P3407042	B3GALT6	0.944023	0.607795	1.44874	1.67955	2.25671	3.03426
A_24_P832426	B3GALTL	1.39848	0.993331	4.47524	4.92423	6.00837	8.86037
A_23_P1833	B3GAT1	0.824136	0.863501	1.05363	0.843507	1.56681	3.34004
A_23_P167805	B3GAT2	1.0949	1.7973	0.802047	0.866162	9.28157	7.30856
A_33_P3225685	B3GAT3	1.10789	1.25537	1.56669	1.41249	1.0824	1.63123
A_23_P86900	B3GNT1	1.05786	1.45325	1.39965	0.96955	1.61102	2.44799
A_23_P500956	B3GNT2	1.16376	0.829444	0.248174	0.168573	0.0418453	0.0975902
A_23_P18372	B3GNT5	1.2868	0.882934	4.12882	4.67703	2.13921	1.76927
A_24_P913716	B3GNT7	1.35808	1.04022	0.428757	0.311416	1.025	1.07032
A_24_P181672	B3GNTL1	1.44575	1.20062	0.672773	0.793186	0.214693	0.470959
A_33_P3846177	B4GALNT1	1.82629	0.603915	21.0948	30.9348	53.9178	89.9106
A_33_P3317603	B4GALNT4	1.21236	1.13102	1.94554	2.178	2.93531	3.95787
A_23_P149206	B4GALT2	1.24639	1.11988	1.18322	1.08491	0.989425	1.30259
A_23_P103919	B4GALT3	1.2373	1.13983	1.01749	1.06283	0.821388	0.994671
A_33_P3335999	B4GALT3	1.37799	1.05695	0.804946	0.873466	0.921325	1.06762
A_32_P103945	B4GALT4	1.35311	1.0137	0.177308	0.169258	0.187506	0.319948
A_24_P239731	B4GALT5	1.06032	1.068	0.428581	0.366532	0.831159	1.67711
A_23_P41872	B4GALT7	1.22037	0.671656	0.38642	0.622952	0.347709	0.406631
A_23_P152678	B9D1	1.02295	1.0075	0.584825	0.639201	0.354871	0.275992
A_24_P176714	B9D1	1.11446	1.06177	0.442841	0.528514	0.136618	0.0810586
A_23_P218476	B9D2	1.86026	1.0533	2.32111	1.97915	1.5364	1.50717
A_23_P134663	BAALC	0.794889	1.10651	12.9012	11.7227	33.9769	45.7471
A_23_P52806	BACE1	2.04069	1.2413	12.3874	9.40589	34.519	42.1033
A_33_P3240936	BACE1	1.79947	1.16575	2.54049	2.54056	7.54946	7.35263
A_33_P3240941	BACE1	1.59794	1.25966	2.81887	2.73792	8.0913	7.49072
A_23_P154875	BACE2	1.1793	1.50335	3.11701	2.82705	0.0180933	0.0268567
A_23_P211047	BACH1	1.20578	0.906481	1.29259	0.978715	2.35403	2.54567
A_23_P30634	BACH2	2.88115	1.21135	11.5321	8.53137	43.8017	46.4584
A_33_P3302916	BACH2	3.17392	1.22006	6.11164	6.50079	43.6953	43.0911
A_33_P3262043	BAD	1.73896	0.926534	2.60832	2.39965	2.74871	3.99816
A_23_P146654	BAG1	1.18191	0.840492	1.07478	1.40738	1.249	1.45684
A_33_P3290919	BAG1	1.14092	0.790581	1.07619	1.31119	1.22591	1.51052
A_33_P3290924	BAG1	1.33205	0.85735	1.03284	1.21347	1.26529	1.5395
A_23_P356554	BAG2	0.91766	0.912761	1.59384	1.06411	0.141393	0.172619
A_23_P47077	BAG3	1.21347	1.20104	0.646496	0.636217	0.120245	0.597385
A_23_P146217	BAG4	1.47232	1.26274	0.337519	0.303971	0.567992	0.569783
A_24_P930926	BAG4	1.42443	0.942151	0.653201	0.539613	0.782152	1.0653
A_24_P130026	BAG5	1.43758	0.987294	0.968265	0.869764	1.06386	1.05022
A_23_P49539	BAHCC1	1.56213	1.24077	34.6364	29.3496	168.813	123.977
A_23_P117928	BAHD1	1.2496	0.730393	0.786761	0.94924	0.859426	1.1705
A_33_P3285470	BAI1	1.4011	1.16136	0.604672	0.489253	1.55173	5.17389
A_33_P3269218	BAI2	1.21246	1.63426	0.69672	0.701187	1.42811	3.52742
A_33_P3270445	BAI2	1.19406	1.85398	0.588076	0.752196	1.63013	3.59325
A_23_P252556	BAI3	1.34401	1.08036	23.6726	16.1554	173.896	209.595
A_23_P315836	BAIAP2	2.53418	1.40006	6.37096	6.2253	3.95893	2.81624
A_23_P61810	BAIAP2	0.940169	1.52719	4.7417	6.42329	4.42201	6.32018
A_24_P159648	BAIAP2	1.30232	1.77486	2.4304	2.9498	1.32223	1.58418
A_33_P3262575	BAIAP2L1	1.25098	1.35251	0.103246	0.0823375	0.00444997	0.0190508
A_23_P379034	BAIAP2L2	1.45996	1.20553	0.0334235	0.0251162	0.0591182	0.0842849
A_23_P163492	BAIAP3	1.34851	1.7074	0.43079	0.763717	11.2975	15.0393
A_23_P145357	BAK1	1.4683	1.09556	0.544238	0.434226	0.184932	0.212482
A_23_P52207	BAMBI	2.26708	0.931634	0.0269559	0.0134601	0.0477959	0.114797
A_23_P47208	BANF1	1.11705	0.972059	1.33417	1.03554	0.381045	0.454321
A_23_P22263	BANP	1.31695	1.18099	0.521287	0.554542	0.367194	0.646527
A_23_P259012	BAP1	1.14155	0.852465	0.560379	0.698945	0.777459	1.05676
A_23_P67771	BARD1	1.2462	0.929048	1.11309	0.916505	0.250274	0.298159
A_23_P213385	BASP1	1.24221	0.955483	0.761536	1.23916	4.32383	4.91458
A_24_P904903	BAT1	1.20053	0.877703	0.928897	0.778413	0.300243	0.222134
A_24_P641130	BAT2	1.37227	0.718723	0.430696	0.369813	0.161381	0.51936
A_23_P412409	BAT2D1	1.55581	1.11222	1.4983	1.39585	1.66141	1.78055
A_24_P350644	BAT2L	1.43108	1.08571	1.72144	1.94425	6.86147	7.71514
A_33_P3296567	BAT2L	1.29859	1.35432	0.987899	0.716901	0.846949	0.932834
A_33_P3296577	BAT2L	1.55062	1.10286	0.775416	1.17942	2.90267	2.956
A_23_P111141	BAT3	1.26135	1.06454	0.889115	0.788419	1.12645	1.12851
A_33_P3275668	BAT3	1.30383	1.07402	1.30699	1.0424	1.04106	1.14642
A_23_P133923	BAT4	0.910131	0.431492	0.33824	0.295024	0.286043	0.326103
A_23_P156697	BAT5	0.999986	0.862488	2.13167	1.90787	1.21185	1.68002
A_23_P160720	BATF3	0.973905	1.00656	0.098463	0.085575	0.0453233	0.25984
A_23_P208706	BAX	1.29259	1.81922	0.292109	0.370314	0.0698146	0.0759351
A_23_P76799	BAZ1A	0.811958	1.06708	2.85466	2.16013	0.467431	0.33278
A_23_P215449	BAZ1B	1.56631	0.820512	1.3767	1.23348	1.39211	1.53394
A_33_P3321577	BAZ1B	1.4975	0.906866	0.729493	0.720868	1.34894	1.4988
A_23_P203841	BAZ2A	1.67945	0.936838	0.956927	0.975463	1.00908	1.03023
A_23_P120048	BAZ2B	1.98598	0.880721	1.74323	1.57426	6.18543	7.13097
A_23_P382775	BBC3	1.22957	1.62941	0.603717	0.541499	0.163412	0.328559
A_24_P184305	BBS1	2.08497	1.17489	6.23926	5.48091	4.49563	3.84444
A_24_P181149	BBS10	1.10182	1.34874	1.83157	1.52874	1.84244	2.21149
A_32_P235796	BBS12	0.808223	1.07941	1.29414	0.904715	2.46335	2.46646
A_23_P106835	BBS2	1.83886	1.66708	2.06386	1.81544	1.3815	1.64524
A_23_P99967	BBS4	1.08071	0.729165	1.04175	0.981549	2.02098	1.80464
A_23_P252642	BBS5	1.00563	0.994366	1.01173	1.04702	3.23688	3.17554
A_23_P82351	BBS9	1.06288	2.98134	0.396598	0.394906	0.661458	0.944322
A_23_P121356	BBX	1.41053	1.32226	0.797434	0.615507	0.368625	0.486523
A_33_P3369311	BBX	1.5992	1.33789	0.66577	0.500019	0.372107	0.526828
A_33_P3501900	BC036928	1.36471	1.31864	0.405418	0.350857	0.858168	2.71456
A_33_P3287562	BCAP29	1.22112	0.947387	1.8418	1.76066	0.887755	0.623016
A_33_P3287567	BCAP29	1.03083	0.934462	4.5852	3.82107	5.53892	3.9988
A_32_P4364	BCAP31	0.998156	1.07239	0.41946	0.39012	0.460854	0.562365
A_33_P3369034	BCAR1	0.826203	0.865831	0.432542	0.502994	0.410028	0.473642
A_23_P97394	BCAR3	2.32064	1.18132	4.39228	2.55623	0.648789	1.6167
A_23_P34930	BCAS2	1.38743	0.859882	0.74639	0.686177	0.877053	0.912285
A_24_P100761	BCAS3	1.40795	1.14363	0.414393	0.354779	1.14668	0.892645
A_24_P143492	BCAS4	1.18705	1.24317	0.20156	0.233124	0.166062	0.356148
A_24_P52921	BCAT1	1.15866	2.63343	0.274313	0.215289	0.0906465	0.0801653
A_24_P935986	BCAT1	0.721244	1.27227	0.895688	0.559941	0.182151	0.15164
A_23_P101551	BCAT2	1.80116	1.02737	1.07715	0.922714	0.528215	0.504486
A_24_P1255	BCCIP	0.925007	0.690365	1.37078	1.00678	0.738812	1.13181
A_24_P30206	BCCIP	1.37214	0.998537	0.570969	0.388978	0.163298	0.186633
A_23_P338233	BCDIN3D	0.83808	0.892899	3.11107	2.92493	4.05047	4.38888
A_23_P212050	BCHE	0.135021	0.932207	19.1358	20.9561	6.70204	23.6006
A_33_P3302305	BCKDHA	1.19192	1.66475	0.295267	0.249375	0.28747	0.207536
A_23_P93464	BCKDHB	1.27842	1.34181	0.68663	0.598478	0.374359	0.435827
A_24_P914513	BCKDHB	1.29841	1.16153	3.92847	2.57824	1.35694	1.95622
A_33_P3352873	BCKDHB	1.25018	1.15577	0.810234	0.711332	0.430449	0.53046
A_23_P365149	BCKDK	1.0145	1.07182	0.358353	0.418458	0.193747	0.245942
A_23_P3823	BCKDK	1.03789	1.24452	0.601177	0.56978	0.237211	0.264835
A_24_P402588	BCL11A	1.35228	0.635708	0.0102494	0.00752421	0.882803	0.934264
A_24_P411186	BCL11A	1.73831	0.855819	0.00605213	0.00608438	1.55693	1.05956
A_33_P3249595	BCL11A	1.57705	0.935194	0.0191388	0.0264254	0.926269	0.863909
A_23_P205738	BCL11B	2.20038	0.89331	0.0380269	0.0136492	0.264008	0.424328
A_23_P352266	BCL2	1.01414	0.985861	7.58201	6.00788	11.6747	14.0464
A_33_P3355185	BCL2	0.981153	1.10574	2.05511	2.35025	5.82634	6.79929
A_23_P321703	BCL2A1	1.29992	1.07962	0.416971	0.466974	0.5484	0.985182
A_23_P210886	BCL2L1	1.28173	0.970693	0.42233	0.606868	0.762809	0.988272
A_24_P122921	BCL2L11	1.51112	0.816211	0.438014	0.578081	1.59459	2.03768
A_33_P3251932	BCL2L11	1.31865	1.19788	0.801583	0.603562	0.864112	0.859259
A_33_P3398526	BCL2L11	1.50228	0.984051	0.338163	0.35225	0.630365	0.959826
A_33_P3217123	BCL2L12	0.982815	0.959699	0.455705	0.518367	0.0193052	0.0218846
A_33_P3244322	BCL2L12	1.07119	1.07685	0.392114	0.465224	0.0786931	0.0844976
A_23_P102965	BCL2L13	1.20267	1.73106	0.863182	0.865762	0.851189	0.816674
A_24_P409494	BCL2L13	1.64514	1.26234	0.367177	0.336732	0.421266	0.390276
A_23_P418373	BCL2L2	1.40228	1.99054	1.42302	1.19344	1.62694	1.73801
A_23_P4662	BCL3	1.34499	1.40932	1.60542	1.32754	0.484284	1.22774
A_23_P57856	BCL6	2.07582	1.12524	1.45997	1.29523	2.36714	3.00108
A_24_P203056	BCL7A	2.21321	1.01201	5.37779	5.11504	6.01729	8.93399
A_23_P500364	BCL7B	1.02243	0.721714	1.83141	1.77348	0.884725	1.00375
A_23_P118289	BCL7C	1.0634	1.28235	0.727872	1.11721	0.747797	1.01258
A_33_P3305655	BCL8	1.21232	0.732784	0.329442	0.305369	8.95145	10.0555
A_23_P382602	BCL9	1.66643	0.691237	0.609069	1.07103	2.28209	2.02083
A_24_P134816	BCL9L	1.75723	0.807224	0.261184	0.282813	0.461149	0.636539
A_33_P3405957	BCL9L	1.32711	0.9415	0.234968	0.195944	0.504773	0.572807
A_23_P111343	BCLAF1	1.72307	0.950675	0.486035	0.471244	1.73472	1.44351
A_24_P89512	BCLAF1	1.64194	0.89389	0.849415	0.801005	1.49101	1.53049
A_33_P3888485	BCO2	2.42701	0.97384	1.94827	1.75257	9.76076	26.7178
A_23_P159741	BCOR	1.26727	0.531005	1.00937	0.73387	1.77104	1.70836
A_23_P147495	BCORL1	2.48848	1.19437	7.37614	7.56091	12.585	17.6087
A_24_P127235	BCR	1.03595	0.770487	0.155174	0.361145	0.403697	0.42222
A_24_P873764	BCR	1.28557	1.08183	0.480574	0.764576	1.36235	1.52168
A_32_P56713	BCR	1.1742	0.845741	0.576638	0.852826	1.55445	1.82897
A_23_P154086	BCS1L	1.32879	1.02403	1.00292	0.901771	1.06257	1.31285
A_33_P3252359	BDH1	1.82684	0.527799	0.226176	0.2532	0.872662	0.885888
A_23_P127891	BDNF	0.44303	0.965124	0.210959	0.137627	0.341617	0.764905
A_33_P3323842	BDNFOS	10.5848	1.49782	2.96527	3.38137	3.54417	3.10434
A_24_P940776	BDP1	1.93681	0.917158	1.19597	0.710536	1.33314	1.42357
A_23_P89410	BECN1	1.61425	1.25093	0.632146	0.61978	0.985005	0.903573
A_33_P3321205	BEGAIN	0.897246	1.20688	0.611223	0.526716	2.12992	10.3719
A_23_P359854	BEND3	1.46628	0.555938	0.398782	0.369358	0.365751	0.328478
A_33_P3396646	BEND3	1.90679	1.01495	0.322067	0.483728	0.779394	0.64338
A_33_P3254335	BEND4	1.18742	0.770891	0.00361159	0.00117818	0.0668527	0.200514
A_23_P904	BEND5	1.30691	2.01434	2.03477	1.87894	3.23902	4.15312
A_23_P312358	BEND7	1.53428	1.2449	0.560009	0.440269	0.791472	1.51737
A_23_P376188	BEND7	1.51866	1.13559	3.6468	3.23012	5.73225	13.5834
A_23_P16225	BEST2	0.997864	2.27962	0.0541798	0.0448733	0.0481092	0.080056
A_33_P3244808	BEST4	1.15344	0.966794	0.0383382	0.0545072	0.26015	0.249521
A_24_P269432	BET1	0.903394	1.29849	0.320979	0.276151	0.0906885	0.160117
A_33_P3397905	BET1	0.98054	1.94995	0.423961	0.381298	1.12548	1.6553
A_24_P386639	BET1L	1.10549	1.08278	1.22565	0.966884	0.488178	0.51735
A_33_P3330384	BET1L	1.11595	1.46362	0.431458	0.563875	0.968726	0.882296
A_23_P159952	BEX1	1.01085	1.02734	0.565814	0.681315	2.22783	2.71551
A_33_P3245178	BEX2	0.968158	1.03184	0.105171	0.0995312	1.87838	2.7783
A_24_P40551	BEX4	1.61866	1.43781	0.887581	0.626408	2.19555	3.00624
A_32_P69849	BEX5	0.520527	1.19119	0.0340096	0.0491045	1.17401	3.92127
A_23_P65963	BFAR	1.66166	1.07595	0.891404	0.776308	0.648877	0.827183
A_23_P109171	BFSP1	2.25191	1.04368	0.912493	0.439012	0.471113	0.560451
A_24_P336551	BGLAP	1.57486	1.02247	1.08067	1.12007	0.989114	1.38466
A_33_P3323481	BGLAP	1.26628	0.706983	0.654606	0.653464	1.09674	1.42769
A_23_P308954	BHLHB9	1.79836	0.951426	0.532248	0.588024	1.76305	1.83483
A_32_P75581	BHLHE22	4.01408	0.838263	97.0719	71.585	1.8171	3.71313
A_24_P57898	BHLHE23	1.37655	2.15009	0.429041	0.241598	0.108162	0.0958997
A_23_P139500	BHLHE41	0.935495	3.02089	0.290201	0.207958	0.727069	1.13142
A_33_P3256425	BICD1	3.97282	0.959565	1.06881	1.03614	4.13746	6.02444
A_24_P419120	BICD2	1.24079	1.021	1.66061	1.5847	1.45206	2.34412
A_24_P187948	BID	1.07255	0.651674	0.167181	0.20329	0.19617	0.301117
A_33_P3227041	BID	1.18256	0.780631	0.198099	0.239035	0.163822	0.270147
A_23_P404667	BIK	6.35941	0.998567	0.252905	0.359809	0.235618	0.544381
A_23_P165333	BIN1	1.13906	1.80765	1.117	0.98725	3.04897	3.93576
A_23_P43086	BIN3	1.17472	1.02823	1.42325	1.72238	0.720214	0.82701
A_24_P115774	BIRC2	1.18416	0.966421	2.28042	1.52218	2.05277	2.8904
A_23_P118815	BIRC5	1.37897	1.0888	0.697873	0.760948	0.0015869	0.00271851
A_33_P3314902	BIRC6	1.84161	0.806333	0.939236	0.69205	2.617	2.21561
A_23_P105833	BIVM	1.55018	2.11019	3.35723	2.72441	11.3127	14.4327
A_23_P419624	BLCAP	0.986889	0.801306	0.544448	0.678572	7.28157	11.2024
A_33_P3300212	BLCAP	1.0742	0.907509	0.23994	0.349047	1.62219	2.87774
A_23_P88630	BLM	1.14854	0.830264	0.805731	0.712491	0.0252984	0.0111488
A_23_P310911	BLMH	1.37971	1.34869	1.47537	1.05857	0.700251	0.688723
A_33_P3388870	BLOC1S1	1.30983	1.26249	0.883043	0.780343	0.481086	0.646223
A_24_P295543	BLOC1S2	1.23127	0.519555	0.835657	0.835935	0.981547	0.94529
A_33_P3329597	BLOC1S3	1.32532	0.939175	1.13577	1.31417	1.39403	2.02748
A_23_P71148	BLVRA	1.30029	1.2086	0.547576	0.550841	0.483762	0.910862
A_33_P3360728	BLVRB	1.19859	1.8213	0.158502	0.150651	0.137636	0.329037
A_23_P23266	BLZF1	1.35763	0.889961	0.926472	0.666166	2.07184	2.07343
A_23_P379649	BMF	1.53999	1.09101	0.903815	1.06882	0.799313	0.934588
A_23_P314115	BMI1	2.36631	0.860623	10.9203	8.40543	10.6124	11.4654
A_24_P303989	BMI1	3.54322	0.951078	6.77975	6.54454	21.3185	17.9512
A_23_P334282	BMP2K	1.49012	0.944359	1.06085	0.840787	0.514062	0.523911
A_24_P86240	BMP2K	1.41903	1.3986	0.568751	0.412894	0.599339	0.836935
A_23_P54144	BMP4	8.8184	0.890022	0.583572	0.525551	0.273891	0.194671
A_23_P19723	BMP5	2.78398	1.13955	4.03743	2.56805	17.3572	13.0147
A_23_P154643	BMP7	5.73575	1.55526	13.0435	11.513	3.79882	6.12388
A_23_P68487	BMP7	3.80602	1.16596	5.59798	4.96536	0.146248	0.19772
A_33_P3365878	BMP8B	1.08263	1.14266	0.554651	0.369619	1.83681	1.65516
A_33_P3219651	BMPER	6.97115	0.93793	0.155178	0.214258	1.99234	8.14753
A_23_P1431	BMPR1A	1.27359	1.1712	0.877911	0.584597	0.3051	0.411717
A_24_P527404	BMPR1A	1.33647	1.22891	0.878084	0.55916	0.273031	0.372462
A_33_P3219256	BMPR1A	1.09972	1.00409	0.401022	0.387097	0.253499	0.321022
A_24_P753161	BMPR2	1.93879	1.21287	3.79856	2.86073	19.7077	29.6483
A_23_P109420	BMS1	1.10747	1.34182	0.781612	1.1778	0.415209	0.458497
A_24_P263672	BMS1	1.22223	1.54011	0.782877	1.07444	0.602331	0.684428
A_24_P615822	BMS1	1.27271	1.00214	0.587721	0.463273	1.30009	1.19706
A_24_P649747	BMS1	1.89767	1.28778	0.76148	0.851403	2.38932	2.49649
A_32_P11450	BMS1	2.20262	1.37942	0.678279	0.718394	2.079	2.12299
A_32_P142128	BMS1P1	2.75092	0.993643	2.78452	2.1286	5.36298	4.74452
A_23_P43684	BNC2	1.98822	0.912116	0.0221431	0.0198111	0.396256	0.542706
A_32_P133916	BNC2	2.70404	0.590155	0.0366229	0.0739946	0.949985	1.41983
A_23_P7655	BNIP1	1.07703	0.77046	1.42092	1.29233	0.809871	1.03421
A_33_P3227467	BNIP2	1.3434	0.964488	0.577094	0.577682	0.302353	0.292343
A_33_P3400653	BNIP2	1.66309	0.644704	0.784588	0.815155	1.00932	1.30314
A_33_P3419785	BNIP3	1.36282	4.31104	0.429448	0.655743	0.243012	0.331792
A_23_P134925	BNIP3L	1.90109	1.24517	1.30148	1.21868	3.69958	3.55196
A_33_P3396951	BNIP3L	1.40684	1.44925	0.416271	0.551273	1.76391	1.91585
A_23_P257763	BOC	4.22525	1.03454	53.0141	50.3287	2.38716	3.83136
A_32_P93852	BOD1	1.06883	1.20476	0.553689	0.517459	0.342437	0.408011
A_23_P429689	BOD1L	1.86911	1.20711	1.24901	0.890125	2.65688	3.17387
A_24_P231057	BOD1L	2.53165	1.53108	0.131456	0.144706	1.7155	1.67083
A_33_P3407195	BOD1L	1.98409	1.30878	0.524064	0.420113	1.9967	2.15018
A_23_P253029	BOK	0.68245	0.978085	0.269701	0.355056	0.314033	0.744645
A_33_P3354151	BOLA1	1.18235	1.53688	0.249708	0.197627	0.361583	0.430312
A_32_P53486	BOLA2B	0.922813	1.10546	0.373994	0.396075	0.207007	0.208372
A_33_P3234487	BOLA2B	0.925301	1.09205	0.313049	0.383682	0.214515	0.236589
A_33_P3234490	BOLA2B	1.11783	1.2263	0.341945	0.401277	0.127313	0.148365
A_24_P77364	BOLA3	1.03835	1.14816	0.368506	0.36908	0.279982	0.370156
A_33_P3368301	BOLA3	1.12896	1.22013	0.276148	0.233095	0.188478	0.224072
A_23_P43800	BOP1	1.01484	0.985163	0.397179	0.40848	0.310247	0.357761
A_23_P70843	BPGM	1.28224	1.07548	0.928399	0.860571	1.38301	1.62904
A_23_P42087	BPHL	1.01942	1.59377	1.64551	1.20737	1.01776	1.00029
A_23_P104046	BPNT1	1.43902	1.05214	1.00345	0.89785	1.36918	1.21625
A_33_P3227506	BPTF	1.67584	1.06175	1.06593	1.09443	9.8651	11.0325
A_23_P42935	BRAF	1.17848	0.980083	0.25894	0.242222	0.567188	0.439175
A_23_P53614	BRAP	1.84332	1.3811	0.410065	0.343605	0.514739	0.442578
A_23_P207400	BRCA1	1.81597	1.00331	1.22445	1.10936	0.0255499	0.0240933
A_23_P217659	BRCC3	1.91095	1.27013	0.746199	0.755831	1.28633	1.48265
A_33_P3303940	BRCC3	1.80751	1.32063	0.646569	0.62369	1.2271	1.46021
A_33_P3385461	BRCC3	1.97327	1.16798	0.390799	0.373934	1.29432	1.36866
A_23_P166536	BRD1	1.25998	0.765808	0.869954	0.882836	1.54174	1.76063
A_24_P307014	BRD2	1.4388	1.06339	1.45855	1.29997	0.928011	0.971863
A_23_P216689	BRD3	0.98159	0.948639	0.958269	0.753486	1.30165	1.28874
A_24_P32887	BRD3	1.01042	0.607551	0.239173	0.289784	1.01008	1.1582
A_33_P3240674	BRD3	1.66157	1.07264	0.216008	0.212351	0.939821	0.807537
A_23_P425104	BRD4	1.32844	1.08236	1.12059	1.29778	1.33371	1.35168
A_33_P3373745	BRD4	1.17143	0.971993	0.618065	0.773495	0.935168	1.19249
A_33_P3373750	BRD4	0.720199	0.910086	0.688496	0.676842	0.989006	1.44941
A_32_P18824	BRD7	1.52287	1.32226	0.827232	0.776828	0.362967	0.433451
A_33_P3313660	BRD7P3	1.0804	0.919605	2.88926	1.76632	2.57447	3.3361
A_23_P145016	BRD8	2.23731	1.21099	0.944943	0.807084	1.34222	1.32185
A_23_P19004	BRD9	1.54173	1.18324	0.687652	0.825119	0.545371	0.522468
A_33_P3371320	BRE	1.53806	1.14021	1.25301	1.30621	0.830111	0.849433
A_33_P3363016	BRF1	1.47862	1.23253	0.896792	0.819929	0.449461	0.471806
A_33_P3413463	BRF1	1.24946	0.911346	1.16214	1.21674	2.35791	3.27731
A_23_P20480	BRF2	1.4986	0.808023	0.991687	1.16355	0.956238	1.24373
A_23_P122915	BRI3	1.67836	1.0868	1.29357	1.53422	0.813925	0.891889
A_33_P3348244	BRI3	1.75993	1.02111	1.34099	1.68501	0.887554	0.918928
A_32_P831181	BRI3BP	0.911543	0.831074	0.386292	0.527278	0.67074	0.767333
A_23_P252855	BRIX1	1.21562	0.898316	0.496284	0.385992	0.220984	0.25363
A_23_P75500	BRMS1	0.945511	0.824666	0.760805	0.662394	0.318296	0.252033
A_33_P3367017	BRMS1	0.8677	0.623255	0.408861	0.531097	0.240755	0.169232
A_24_P56484	BRMS1L	1.65439	0.949753	1.55964	1.06952	2.05207	2.43359
A_23_P114929	BRP44	1.06939	1.17443	1.04536	1.06529	0.780632	1.0653
A_23_P110961	BRP44L	1.12764	0.999754	1.88302	1.74502	2.72094	3.97436
A_33_P3242873	BRP44L	1.359	1.26746	2.20898	1.46349	2.26171	3.21489
A_23_P250948	BRPF1	1.13751	0.720027	1.0046	0.923878	0.722149	0.884219
A_24_P414712	BRPF3	1.45254	0.796056	1.42158	1.09403	1.45626	1.66473
A_23_P89973	BRSK1	1.2454	1.03313	1.02984	1.37557	4.15168	6.01612
A_24_P326708	BRSK2	1.04691	1.06045	1.60416	1.84188	4.3132	5.71915
A_33_P3273480	BRSK2	0.766395	1.12292	1.86667	2.29031	3.38137	5.07771
A_32_P183367	BRUNOL4	1.00311	1.4413	0.591859	0.549246	53.4595	53.4177
A_33_P3535972	BRUNOL4	0.940676	1.16027	0.240411	0.264661	34.1636	35.4111
A_23_P60775	BRUNOL5	1.27322	2.25081	0.062192	0.08587	5.55498	6.30265
A_33_P3304312	BRUNOL6	0.849839	0.829298	2.03057	1.94291	7.82206	9.18318
A_23_P211136	BRWD1	1.40465	0.990649	0.733827	0.43114	1.09098	1.27066
A_24_P190541	BRWD1	1.56224	0.949617	0.242604	0.233984	1.36518	1.19275
A_24_P231025	BRWD1	1.28905	0.897479	0.792611	0.417505	1.87999	2.00299
A_24_P861009	BRWD1	1.04485	1.07809	2.24398	1.68808	7.72007	8.13434
A_33_P3395713	BRWD1	1.63575	0.910583	0.289583	0.242251	1.08887	1.141
A_23_P63929	BRWD2	2.31635	1.18913	1.14215	0.991298	1.46897	1.20972
A_32_P489130	BRWD3	1.17411	1.21844	0.494904	0.494961	0.68044	0.725186
A_24_P244442	BSCL2	1.2215	0.756729	1.0951	1.12949	2.28712	2.51706
A_23_P11705	BSDC1	1.25424	0.961401	0.84586	1.02737	2.46675	2.89292
A_33_P3365864	BSDC1	1.22022	1.17559	0.628137	0.757862	2.29607	3.04983
A_24_P134266	BSG	0.953494	0.993128	0.58481	0.772085	0.506372	0.587054
A_23_P29735	BSN	1.84093	1.17038	1.68597	1.64928	22.8526	31.7845
A_23_P71946	BSPRY	1.10204	1.61956	0.00339236	0.00468391	0.00437327	0.0222611
A_23_P39465	BST2	6.64011	1.29349	0.0354874	0.0388213	0.00586839	0.0044071
A_23_P408675	BTAF1	0.954115	1.09671	1.57504	1.54932	0.5429	0.727545
A_23_P205830	BTBD1	0.992011	0.793279	1.51595	1.23138	1.35195	1.75172
A_23_P13438	BTBD10	1.54445	1.13896	1.77985	1.23556	2.55516	4.32512
A_23_P419714	BTBD11	0.706148	1.0483	1.44712	1.54439	0.292811	0.890306
A_23_P371129	BTBD12	1.27565	1.1982	1.53631	1.15763	1.80389	2.15617
A_33_P3391915	BTBD17	0.111066	0.815661	3.17754	4.00976	0.807434	1.02377
A_33_P3303066	BTBD2	1.16583	0.953524	0.685112	0.893237	0.695973	0.869032
A_24_P134356	BTBD3	1.24539	1.05666	2.91622	2.27181	1.45169	2.90796
A_23_P99614	BTBD6	0.960871	0.670864	0.772038	1.11859	2.39337	3.5581
A_23_P88184	BTBD7	2.01737	0.962293	0.244039	0.212753	0.913332	0.86245
A_24_P210513	BTBD7	1.48861	0.995305	0.376776	0.639827	2.55838	2.54327
A_24_P721898	BTBD7	1.54655	0.886278	0.658035	0.651237	1.47404	1.57429
A_32_P94722	BTBD9	1.55014	0.783855	3.86613	3.08375	10.6724	16.3598
A_24_P183264	BTF3	1.86868	1.25185	0.507916	0.681699	0.433187	0.427052
A_23_P105900	BTF3L1	1.68275	1.16483	0.789879	0.986398	0.567359	0.512038
A_33_P3365611	BTF3L4	1.23138	0.768625	2.01268	1.93211	3.21075	2.39219
A_33_P3365616	BTF3L4	1.68027	0.998194	1.05678	0.754168	2.00168	1.64556
A_23_P87560	BTG1	1.1184	0.966955	2.87837	2.5626	1.50509	2.53502
A_23_P62901	BTG2	1.44361	3.60628	11.1553	11.934	1.39484	1.74481
A_23_P80068	BTG3	1.07563	1.11301	2.06543	2.09791	0.279533	0.520642
A_23_P501634	BTN2A1	1.43048	0.618814	2.10604	1.63743	5.78371	7.32363
A_33_P3332885	BTN2A1	2.74807	1.08006	0.872781	0.941561	5.23407	6.93374
A_23_P122439	BTN2A2	0.905601	1.04804	1.20442	1.38504	0.222646	0.268039
A_24_P136470	BTN2A3	1.09329	1.27439	1.40725	1.17234	0.605661	0.843943
A_24_P252078	BTN3A2	1.73661	1.62729	1.91752	1.0877	0.309816	0.66802
A_23_P376686	BTNL2	0.960531	1.03947	1.33136	0.883722	3.67455	4.46355
A_23_P46819	BTRC	1.55424	0.697366	2.08729	1.71834	5.83588	6.94191
A_23_P124417	BUB1	1.38089	1.0396	0.671895	0.452885	0.00127457	0.000721353
A_23_P163481	BUB1B	1.36034	1.21818	0.576569	0.571238	0.0738989	0.0612452
A_23_P320658	BUB3	1.35094	0.942157	0.871057	0.811005	0.712488	0.698012
A_23_P46924	BUB3	1.11564	0.854352	0.635569	0.471863	0.127947	0.203671
A_23_P52826	BUD13	1.33595	0.804937	1.54785	1.31759	0.67736	0.694558
A_23_P31602	BUD31	1.12405	0.774086	0.611462	0.55498	0.436474	0.577075
A_32_P181638	BVES	1.14397	1.10342	10.3315	6.49261	2.4918	3.12796
A_23_P145197	BYSL	1.20383	0.845475	0.685952	0.500025	0.191403	0.243895
A_24_P113131	BZRAP1	1.64848	1.41609	0.59603	0.770297	8.0384	10.1903
A_24_P362572	BZW1	0.807477	0.770955	1.77454	1.13861	0.873471	1.04585
A_24_P713668	BZW1	0.918349	0.944253	1.16798	1.08064	0.976836	1.15566
A_33_P3334548	BZW1	0.891396	0.829462	0.956209	0.782676	0.941794	1.06052
A_23_P157215	BZW2	1.21936	1.02987	1.24879	1.11118	2.06294	1.90327
A_33_P3216237	BZW2	1.35731	1.14456	1.17708	0.989096	2.25502	2.05117
A_24_P329795	C10orf10	10.7424	1.16253	4.47637	4.55027	8.73968	8.94118
A_33_P3216955	C10orf104	1.34155	1.12287	1.40949	1.31508	2.01779	1.77646
A_32_P86739	C10orf114	1.05555	1.0443	0.389732	0.402152	0.073887	0.0898688
A_23_P161439	C10orf116	0.841726	1.15827	0.786107	0.45056	3.91172	13.8625
A_24_P942694	C10orf118	1.62651	1.27954	0.143988	0.111556	1.68593	2.09968
A_23_P202594	C10orf119	1.08791	0.61237	0.587744	0.602853	0.57744	0.670066
A_33_P3408943	C10orf119	1.37932	0.961006	0.651488	0.632507	0.326202	0.452665
A_24_P186379	C10orf125	0.881589	0.980022	0.901024	0.727739	0.00540204	0.0161063
A_23_P435697	C10orf137	1.33158	0.834522	1.35819	1.17834	0.811142	0.879135
A_24_P372553	C10orf137	1.08339	0.607783	1.14558	0.721814	0.665899	0.689705
A_32_P152767	C10orf140	1.46862	1.18201	4.22858	5.17528	1.7451	1.14876
A_23_P24244	C10orf18	1.1612	1.38983	0.435526	0.260849	0.184199	0.235893
A_23_P138461	C10orf2	1.30014	1.07042	0.207111	0.186243	0.216419	0.332467
A_24_P64362	C10orf26	1.26034	1.07689	1.08015	1.35318	2.55921	2.67917
A_23_P301336	C10orf28	1.77387	1.09833	1.11779	0.778587	0.640966	1.04135
A_33_P3228872	C10orf28	1.90469	1.27992	0.6194	0.431307	0.512066	0.757923
A_23_P305140	C10orf32	2.46267	0.868183	11.1037	10.6112	6.7881	6.12313
A_23_P369328	C10orf35	1.12337	0.946294	0.927283	0.853213	3.31606	3.75626
A_33_P3280030	C10orf4	1.31113	0.991017	1.52873	1.19357	1.14429	1.37699
A_33_P3331641	C10orf41	3.08265	0.731162	198.254	187.799	494.13	538.037
A_24_P882914	C10orf46	1.81784	1.13677	1.05721	0.709476	0.661044	0.689627
A_33_P3377619	C10orf46	1.71412	1.09771	0.803634	0.554628	0.670737	0.728605
A_23_P97853	C10orf57	2.7955	1.36442	1.58145	1.02236	0.839607	0.959516
A_23_P63660	C10orf58	1.3378	1.68106	3.81072	3.21171	2.40918	3.82463
A_33_P3350374	C10orf58	1.37965	1.35282	1.66037	2.03199	1.88335	3.00856
A_33_P3323928	C10orf75	0.800129	2.56098	1.10602	1.02437	0.625947	0.877754
A_23_P86504	C10orf76	1.45776	1.2332	1.32344	1.22584	1.1691	1.55288
A_23_P413193	C10orf78	1.23811	1.52229	2.36512	2.11444	0.515821	0.361765
A_33_P3374289	C10orf82	7.10798	1.49472	0.0540736	0.0353102	0.0740136	0.0852204
A_23_P115743	C10orf84	1.4436	0.955776	0.998202	0.963698	2.60802	2.65781
A_33_P3297642	C10orf84	1.5187	1.05825	1.45696	1.28091	1.69957	1.58442
A_33_P3360823	C10orf88	0.869152	1.06591	1.79804	1.78932	3.49444	3.88645
A_33_P3291454	C10orf96	1.22832	1.4458	0.624241	0.27594	0.140796	0.179174
A_23_P150350	C11orf1	1.07227	1.65628	1.56299	1.29881	1.7918	1.09848
A_23_P47527	C11orf10	1.01322	1.23713	1.00921	0.999713	0.457974	0.392322
A_23_P53152	C11orf17	1.26296	1.40443	1.69144	1.45123	1.67213	2.09486
A_23_P104641	C11orf2	1.21102	0.841402	1.26629	0.911391	0.669873	0.539259
A_23_P202773	C11orf20	2.28205	1.25821	0.176922	0.143223	0.465006	1.54403
A_23_P12911	C11orf24	0.954755	1.073	0.981361	0.909441	0.423362	0.596788
A_33_P3296592	C11orf30	1.74972	1.14806	0.830837	0.796019	2.15826	2.32364
A_23_P340318	C11orf31	0.982709	0.914345	0.629705	0.7121	0.242642	0.242875
A_33_P3306983	C11orf31	1.05396	1.1292	0.609258	0.568318	0.222683	0.229432
A_33_P3377005	C11orf35	1.32736	1.58307	0.239296	0.253215	0.392953	1.16341
A_23_P64121	C11orf41	2.21723	1.17121	17.0963	15.3763	153.907	276.923
A_33_P3407638	C11orf46	1.06687	0.619616	0.884933	0.661659	1.78044	1.72258
A_23_P1948	C11orf48	1.11547	1.07643	0.476694	0.382392	0.169787	0.200689
A_23_P147605	C11orf49	1.53934	1.24968	2.39541	2.24986	2.06118	2.6724
A_33_P3292840	C11orf49	1.11923	1.19527	4.56393	4.50854	6.5075	5.22668
A_24_P244410	C11orf51	1.01606	0.862798	0.755669	0.61811	0.409497	0.3076
A_23_P202750	C11orf54	1.36967	1.21274	1.21406	0.845741	0.89337	0.876472
A_24_P201404	C11orf54	1.52453	1.42694	1.91795	1.23036	0.982792	1.09797
A_23_P24529	C11orf57	1.36634	0.973696	3.34486	2.29882	3.11583	2.48316
A_24_P675386	C11orf58	1.25676	0.790577	1.27516	1.21286	1.56066	1.41712
A_33_P3309636	C11orf58	1.02682	0.770048	1.46948	1.15379	0.663961	0.682962
A_23_P2114	C11orf59	0.944879	0.730518	1.0686	0.913547	0.427582	0.426133
A_23_P116207	C11orf60	0.861664	0.883631	2.44762	1.96562	1.52514	2.41713
A_23_P52885	C11orf61	1.73804	0.939649	4.00817	2.34267	1.82946	2.35201
A_24_P49383	C11orf67	1.34613	1.20457	0.690844	0.558248	0.0884212	0.110058
A_23_P150238	C11orf68	1.29362	1.26572	1.03836	1.03954	1.46499	1.51477
A_24_P364057	C11orf70	1.08815	1.89065	14.0226	11.2179	0.39511	0.309041
A_33_P3333156	C11orf70	1.18525	1.45269	8.95812	7.08002	0.278062	0.321067
A_24_P210082	C11orf71	1.34644	2.54094	1.07746	0.989735	0.650023	0.72549
A_23_P139396	C11orf73	0.941222	0.920062	0.769824	0.591192	0.436895	0.511463
A_24_P252846	C11orf74	1.19387	1.37575	1.41865	1.04461	1.25335	1.29962
A_23_P75430	C11orf75	1.23697	1.2602	0.39425	0.396679	0.0181908	0.032891
A_33_P3397161	C11orf76	1.5396	4.94807	0.104553	0.0962079	0.0921178	0.0907323
A_23_P429491	C11orf82	1.40819	0.935013	1.37499	0.732434	0.0378757	0.0265329
A_33_P3403748	C11orf83	1.12181	1.21663	0.485263	0.390132	0.0983524	0.213774
A_23_P313223	C11orf84	1.07781	0.606554	1.16202	0.971853	0.298492	0.309268
A_33_P3235721	C11orf87	0.482342	1.15523	0.189808	0.0867204	1.65871	9.97471
A_23_P75790	C11orf9	1.41141	1.18706	1.7697	1.79001	0.236522	0.367838
A_24_P876408	C11orf95	1.62387	0.842141	5.02789	3.15483	3.75372	5.16473
A_33_P3285354	C11orf95	0.946311	0.823676	0.240675	0.221909	0.697322	0.567298
A_23_P116797	C12orf10	1.17017	0.618832	0.64492	0.669788	1.00518	0.935286
A_23_P36464	C12orf11	1.07999	1.17227	0.466674	0.342291	0.187666	0.21505
A_33_P3232280	C12orf11	1.126	1.05919	0.286154	0.23498	0.236849	0.227334
A_23_P410613	C12orf23	1.30983	1.34697	1.31678	1.33303	0.818031	1.23431
A_33_P3238052	C12orf24	1.27877	2.0541	0.806346	0.5894	1.3781	1.87381
A_23_P345928	C12orf26	1.26184	0.650778	0.386132	0.369967	0.164205	0.207215
A_32_P46765	C12orf29	0.923984	0.954987	1.3076	1.15532	1.22899	1.78247
A_33_P3878964	C12orf30	1.3283	0.947909	0.580786	0.475921	0.263288	0.321994
A_33_P3263193	C12orf32	1.94526	0.986808	1.21372	1.14599	1.03039	1.12553
A_23_P128375	C12orf34	1.18004	0.439911	9.77246	11.3629	9.51732	14.0362
A_23_P98930	C12orf35	3.30961	0.833975	0.367682	0.272658	0.590846	0.589631
A_23_P25433	C12orf4	1.18092	0.725911	1.14787	0.989271	1.70868	1.37257
A_33_P3346866	C12orf41	1.64008	0.921254	0.788026	0.925061	0.985264	1.18845
A_23_P151179	C12orf43	1.83097	1.21064	0.967941	0.694592	0.934045	1.00093
A_23_P116840	C12orf44	1.36207	0.877248	0.211967	0.24483	0.316027	0.587553
A_23_P128532	C12orf45	1.39869	1.0895	0.726389	0.715079	0.408611	0.406436
A_23_P99204	C12orf47	1.31265	1.62288	0.748106	0.657893	0.68176	1.00732
A_23_P87769	C12orf48	0.998509	0.754085	0.526682	0.621616	0.0723697	0.051605
A_23_P13797	C12orf49	1.38934	0.802781	0.949598	0.785536	1.37061	1.54821
A_33_P3258452	C12orf5	1.13306	1.27421	1.00702	1.01668	1.04085	1.26614
A_23_P162702	C12orf51	1.87701	1.23066	3.57202	3.80313	13.2538	19.5755
A_23_P309292	C12orf51	2.00172	1.06509	1.03697	1.37604	10.2981	12.1697
A_23_P87635	C12orf52	0.972756	0.851485	0.373327	0.345283	0.316871	0.45223
A_24_P41042	C12orf52	0.864344	0.58913	0.259175	0.303769	0.295626	0.412737
A_24_P248185	C12orf53	0.923936	1.2577	0.649708	1.47326	7.37655	8.44533
A_23_P350551	C12orf57	1.46447	1.004	1.20965	1.37388	1.71534	1.71618
A_23_P364544	C12orf60	1.32004	0.857624	0.624247	0.599094	0.768694	0.966147
A_23_P151280	C12orf62	1.48032	1.10601	0.358119	0.389853	0.622047	0.841646
A_32_P11894	C12orf65	2.47534	1.29789	0.716232	0.603277	1.10051	1.36186
A_23_P344194	C12orf68	0.490309	2.21421	10.4202	11.8128	41.4414	88.0575
A_24_P769672	C12orf73	1.93195	1.21676	2.04433	1.91219	1.81889	3.04178
A_32_P163089	C12orf75	1.33042	1.00616	0.678808	0.406394	0.413742	0.751127
A_23_P410312	C12orf76	1.11486	1.54484	1.88049	2.06135	4.47437	3.69395
A_23_P368718	C13orf1	1.31171	1.43523	1.55641	1.54906	5.70886	5.2563
A_24_P10137	C13orf15	1.11712	2.07005	2.80483	2.30828	29.4366	37.6976
A_32_P70135	C13orf23	1.43355	1.07753	0.726539	0.663762	0.574905	0.570261
A_23_P362046	C13orf27	0.997393	0.91026	1.36229	0.999049	0.328509	0.609781
A_23_P99515	C13orf33	3.93628	1.45641	0.0133573	0.0197977	0.0172196	0.0190154
A_23_P25626	C13orf34	1.13833	0.972252	1.1403	0.887446	0.0524127	0.0681281
A_32_P9382	C13orf37	1.02201	1.07044	0.778325	0.629681	0.56425	0.633629
A_33_P3296119	C13orf38	1.56417	2.02897	0.306663	0.258752	0.00714395	0.0154636
A_23_P25935	C14orf1	0.954932	1.31817	0.965421	1.42207	0.790038	0.915061
A_33_P3245389	C14orf101	1.52032	1.22113	0.932797	0.8054	2.11679	2.05087
A_23_P14493	C14orf104	1.01019	0.604248	0.719687	0.634882	0.410463	0.475747
A_33_P3379801	C14orf104	0.988572	1.01143	0.281064	0.273852	0.376418	0.396698
A_23_P364107	C14orf106	1.16344	0.970361	0.581871	0.60628	0.0269016	0.0108908
A_23_P140154	C14orf109	0.985493	1.17756	1.15014	1.00473	0.658227	0.883657
A_23_P140362	C14orf115	1.47884	1.11176	0.000587733	0.00054145	0.000505541	0.000379656
A_33_P3292812	C14orf118	1.14889	0.863914	0.538632	0.59811	2.72221	3.29933
A_23_P37144	C14orf126	0.97161	1.0107	1.89264	1.68195	1.03086	1.19517
A_23_P25746	C14orf128	0.774974	1.81229	0.979737	1.1298	1.15949	1.26914
A_33_P3348362	C14orf128	0.781136	2.2087	0.997659	1.01239	0.983554	1.03749
A_23_P205336	C14orf129	1.02441	0.736902	0.806978	0.751717	0.809976	1.02491
A_23_P151529	C14orf132	1.08518	1.83072	3.11513	3.3271	11.2386	16.4086
A_23_P163148	C14orf133	1.23168	1.13857	1.3878	1.24319	1.56488	1.48808
A_23_P163059	C14orf135	1.02929	1.02444	3.67576	3.18884	2.76825	3.28838
A_23_P128940	C14orf138	1.72959	1.0676	1.56763	1.25229	1.24839	1.94132
A_23_P14302	C14orf139	1.12394	1.43925	0.655832	0.504967	0.409581	0.764372
A_23_P99579	C14orf142	1.1161	1.13398	1.26381	0.910842	0.629165	0.772227
A_23_P129014	C14orf143	1.37284	1.29417	0.350751	0.34651	0.116283	0.0915354
A_23_P430201	C14orf145	2.26559	1.08252	1.68217	1.30882	0.182387	0.176162
A_23_P311150	C14orf147	1.47207	1.30071	0.823768	0.803143	0.508612	0.507033
A_33_P3307875	C14orf147	1.24463	1.49321	0.799637	0.745218	1.23464	1.29081
A_23_P162879	C14orf153	1.41576	1.08886	0.94697	0.821065	1.12859	1.46118
A_23_P128991	C14orf156	1.07145	0.927478	0.258959	0.314198	0.191716	0.188572
A_23_P48771	C14orf159	1.95859	1.15163	1.14805	1.06174	1.48063	1.88123
A_24_P232790	C14orf162	0.522397	0.981106	1.59071	1.7586	5.57243	6.6294
A_23_P14482	C14orf166	0.997555	0.780644	0.607898	0.531864	0.298333	0.226955
A_32_P118250	C14orf167	1.30782	1.87232	3.11364	2.51143	3.26384	4.03183
A_33_P3403459	C14orf167	1.55584	2.20903	1.25647	1.13823	3.18235	3.50318
A_23_P163117	C14orf169	0.783602	0.677567	0.357636	0.410092	0.630425	0.645009
A_24_P398781	C14orf179	1.39869	1.13526	1.13919	1.25904	1.66164	2.59451
A_33_P3355717	C14orf181	0.875271	0.756472	0.623369	0.672514	0.20677	0.184458
A_33_P3289780	C14orf2	0.925957	0.865413	1.19108	1.3609	1.38432	1.57187
A_33_P3395758	C14orf28	1.08824	2.06565	1.10931	1.08859	4.17724	4.533
A_24_P181295	C14orf37	1.09549	1.42641	0.733622	0.727268	4.12617	4.38752
A_33_P3288839	C14orf37	0.781027	1.49118	0.954862	0.950902	1.84353	1.63741
A_32_P466514	C14orf4	1.53028	0.974449	0.951771	0.722216	0.891528	1.0634
A_24_P85200	C14orf43	1.12663	1.56708	1.69742	1.60407	1.72412	2.51736
A_23_P76983	C14orf45	1.1385	2.13069	7.53893	8.4671	44.0512	44.7531
A_33_P3275422	C14orf70	1.14351	1.22919	1.47454	1.55173	0.589085	0.570017
A_23_P431381	C14orf80	1.56327	0.388288	1.51357	1.78717	0.307644	0.435373
A_33_P3256858	C14orf80	2.23607	0.565444	1.33871	1.22052	0.27447	0.411123
A_23_P48581	C14orf93	1.56586	1.07708	1.59253	1.6156	0.799573	1.35019
A_23_P372771	C15orf17	1.76811	1.18529	2.3959	2.57606	2.47855	3.71855
A_33_P3358163	C15orf2	1.08959	0.910408	1.30558	0.790671	2.42691	3.37887
A_33_P3224105	C15orf23	1.0907	0.846007	0.643623	0.543771	0.219866	0.202096
A_23_P88680	C15orf24	1.50182	1.02127	1.19052	1.04615	1.46408	1.42104
A_23_P88678	C15orf27	0.771364	1.97443	0.0150832	0.0208257	1.00016	2.21163
A_23_P14649	C15orf28	1.11448	1.04033	0.578777	0.354678	2.34115	1.77321
A_23_P77286	C15orf29	1.30091	1.01859	2.039	1.70025	1.75005	3.58776
A_24_P404033	C15orf38	1.35874	1.16304	5.76176	5.84558	2.42914	3.4479
A_23_P37514	C15orf39	0.897635	0.558236	0.182173	0.208094	0.0288492	0.0639532
A_32_P99902	C15orf40	1.37022	1.41823	1.28848	1.41949	1.09734	0.891921
A_23_P77201	C15orf41	1.76005	1.04816	0.683898	0.534891	3.73581	7.07387
A_23_P345707	C15orf42	1.08479	1.17526	1.01601	0.978681	0.00628769	0.00686109
A_33_P3244921	C15orf44	1.37439	0.98431	1.13	0.942979	0.437491	0.451686
A_23_P54447	C15orf5	1.16473	0.835273	1.63667	0.949049	5.59068	9.32412
A_32_P98975	C15orf57	0.949433	0.892095	2.05882	1.97182	2.14977	2.68863
A_33_P3398917	C15orf59	2.19862	1.1226	1.10933	1.10897	1.36845	1.43702
A_33_P3219055	C15orf61	2.04355	1.19596	3.40184	3.17087	5.60718	8.48442
A_23_P117683	C15orf63	1.28089	0.86842	0.416777	0.375212	0.258937	0.23991
A_33_P3344451	C16orf13	0.907557	0.728746	0.457663	0.523715	0.312534	0.414853
A_23_P100326	C16orf35	1.19443	0.822986	0.771253	0.743343	0.652779	0.743971
A_23_P88753	C16orf42	1.03601	0.649038	0.473448	0.57396	0.507827	0.656357
A_23_P326319	C16orf45	1.67552	1.25	1.44714	1.59613	5.9396	8.99226
A_23_P14975	C16orf48	1.17004	1.25951	1.59646	1.46598	0.836393	1.21439
A_33_P3333360	C16orf5	1.25686	1.42901	0.339467	0.310906	0.214956	0.293283
A_33_P3400943	C16orf5	1.25253	1.12731	0.420411	0.474764	0.367369	0.540006
A_33_P3357620	C16orf53	1.13016	0.984601	0.32336	0.42249	0.462442	0.425628
A_32_P107493	C16orf55	1.47213	0.943938	1.40845	2.11974	5.01187	6.2036
A_24_P107941	C16orf57	1.16749	0.963912	0.715757	0.863462	0.655824	0.815149
A_23_P54891	C16orf58	1.41881	1.23175	1.03134	1.07484	0.834262	1.07529
A_23_P26557	C16orf59	1.9317	1.22411	0.545594	0.508225	0.105097	0.140016
A_23_P106544	C16orf61	1.0768	0.976427	0.844945	0.893569	0.503838	0.791312
A_33_P3318122	C16orf62	1.82488	0.928073	1.55786	1.49179	1.52997	1.18674
A_23_P390744	C16orf63	1.57582	0.965786	1.22039	1.06783	0.582465	0.500433
A_23_P89062	C16orf67	1.10901	1.01748	0.379053	0.560237	1.86618	2.12928
A_23_P15285	C16orf68	1.42108	1.24438	0.387463	0.476918	0.208183	0.25099
A_23_P129476	C16orf7	1.19741	1.38103	1.19719	1.6118	3.05792	3.73502
A_33_P3410206	C16orf7	0.938118	0.914782	0.972091	1.08967	0.543669	0.392626
A_23_P206382	C16orf70	1.52441	1.03828	0.947402	0.990215	0.757656	0.99026
A_32_P4403	C16orf72	1.58772	0.892222	0.631389	0.526827	1.15384	1.9219
A_24_P289178	C16orf74	1.46166	2.12223	0.365349	0.3799	0.0514888	0.0497871
A_23_P353717	C16orf75	1.42562	1.07159	0.333446	0.374128	0.0181763	0.00482042
A_33_P3336198	C16orf79	1.44121	1.79297	1.10145	1.71036	3.10838	4.89166
A_23_P3514	C16orf80	1.43562	0.984816	1.13781	0.926698	0.975328	1.52777
A_23_P49279	C16orf87	1.48051	1.09102	0.923382	0.736802	1.19629	1.9041
A_23_P66158	C16orf88	1.28481	1.06883	0.540978	0.579262	0.297027	0.444201
A_33_P3296862	C16orf89	2.11876	1.05792	0.0463243	0.0376165	0.0231753	0.0230543
A_33_P3258191	C16orf91	1.16431	0.918831	0.945923	0.892992	0.482012	0.714423
A_24_P842006	C16orf93	1.24353	1.49501	2.09452	1.92913	1.50214	1.37021
A_32_P150391	C17orf100	0.97265	2.32067	0.800205	0.942752	2.6001	3.81882
A_24_P364954	C17orf101	1.60328	1.02184	0.988664	1.13592	0.536135	0.501409
A_33_P3337491	C17orf106	1.4979	0.963631	0.587265	0.558599	0.396426	0.283263
A_33_P3272948	C17orf107	1.7277	0.719434	0.041638	0.105477	0.185177	0.287908
A_23_P392126	C17orf108	1.2594	1.89293	1.25936	1.34454	1.84056	1.89445
A_33_P3274935	C17orf28	1.72757	1.18076	0.346488	0.423526	4.04207	6.81023
A_23_P3982	C17orf37	1.34347	1.20039	0.958873	1.12143	0.895102	1.35649
A_33_P3381771	C17orf39	0.986864	1.01314	0.844533	0.780539	1.16437	1.3613
A_23_P33607	C17orf42	1.10169	0.821677	0.763314	0.668829	0.395885	0.415707
A_23_P55127	C17orf48	1.04375	1.904	1.27238	0.851507	1.32073	1.15798
A_23_P141520	C17orf49	1.35754	1.08173	0.938628	0.894198	0.82511	0.87008
A_33_P3229002	C17orf50	1.21234	1.38402	0.79312	0.778625	2.63696	3.79132
A_24_P59607	C17orf51	1.69764	0.378445	0.0202069	0.00627912	0.226884	0.278616
A_24_P229871	C17orf54	0.952478	1.21622	1.84011	1.80969	2.67235	3.07877
A_23_P301340	C17orf56	1.39774	0.929796	0.441028	0.544241	1.03909	1.24775
A_24_P49190	C17orf58	1.02311	1.47107	0.997471	0.76401	1.13284	1.94394
A_23_P152963	C17orf59	0.68529	1.07592	0.777101	0.888151	1.55625	2.13025
A_33_P3243214	C17orf59	0.862404	1.12447	0.277134	0.38229	1.13712	1.75461
A_23_P3994	C17orf61	0.954249	1.45301	0.826318	0.831361	0.18787	0.159135
A_23_P118406	C17orf62	1.26697	1.07875	0.955889	1.32968	1.42605	1.34777
A_33_P3335596	C17orf62	1.46021	0.860193	0.60461	1.23385	1.29502	1.31787
A_23_P141484	C17orf63	0.965209	1.05961	0.350717	0.40603	1.66031	1.42961
A_33_P3384710	C17orf63	1.35143	3.12002	0.183912	0.182937	0.497045	0.548458
A_32_P448360	C17orf65	1.14401	1.21077	0.853405	1.14254	1.34157	1.44508
A_33_P3312104	C17orf68	1.03075	0.931838	0.564774	0.640731	1.05534	1.39847
A_24_P305038	C17orf69	1.37758	1.39848	0.697493	0.699502	4.18186	5.42584
A_33_P3227944	C17orf69	1.24893	1.92115	0.973421	0.947574	4.05682	4.2039
A_33_P3318053	C17orf69	1.0074	1.01452	1.208	1.11203	2.78946	2.88483
A_23_P113417	C17orf70	1.61389	1.06444	0.509171	0.641608	1.49671	1.82167
A_23_P66563	C17orf71	0.859434	0.606881	0.888078	0.758138	1.32883	1.20587
A_32_P524614	C17orf74	1.40926	1.06566	0.462243	0.291061	2.12	1.69431
A_23_P15639	C17orf75	1.45567	0.800542	1.59448	1.25882	1.27831	1.48414
A_23_P368484	C17orf76	1.16205	0.999993	0.445265	0.548207	0.216828	1.10277
A_23_P152858	C17orf79	0.930317	0.667252	0.838361	1.17913	0.566192	0.839034
A_23_P207927	C17orf80	1.9217	0.975638	0.804918	0.688658	1.34419	1.48186
A_24_P301547	C17orf80	1.79986	1.02058	0.435615	0.545517	1.90027	1.80449
A_33_P3394494	C17orf81	1.13097	0.701153	1.25085	1.37791	0.566616	0.665522
A_23_P15669	C17orf85	1.56808	1.06359	2.4572	2.16464	4.48593	4.7261
A_32_P8529	C17orf86	1.61482	0.77348	2.04727	2.00145	4.36167	7.06254
A_24_P653603	C17orf89	0.880281	0.985275	0.534892	0.631697	0.455824	0.618543
A_33_P3410935	C17orf89	0.806986	0.892992	0.495323	0.545345	0.26338	0.356669
A_33_P3423600	C17orf90	0.959441	1.094	0.538307	0.701107	0.592546	0.721717
A_24_P253723	C17orf91	1.39321	1.53867	0.540552	0.479676	0.425366	0.516654
A_33_P3308456	C17orf93	1.5416	1.31454	0.606629	0.748436	0.269406	0.307589
A_24_P921477	C17orf95	0.781946	1.00526	0.73251	0.564069	0.471339	0.656068
A_33_P3393766	C17orf96	1.0564	0.943601	0.755885	1.28902	0.91788	1.35196
A_33_P3356320	C17orf97	2.0396	0.636372	2.32436	1.92442	1.59155	1.34083
A_24_P130363	C18orf1	1.90101	0.998248	0.50435	0.605522	13.6223	43.8362
A_23_P141715	C18orf10	0.845245	1.06706	1.42733	1.74861	1.54898	1.58554
A_23_P377965	C18orf18	1.52214	2.40431	1.30418	1.28893	2.00764	2.94077
A_24_P898945	C18orf19	1.38231	1.89602	0.45299	0.335524	0.658023	0.948377
A_23_P101237	C18orf21	1.18498	1.05858	0.724048	0.730448	0.614502	0.621058
A_23_P153086	C18orf22	1.09437	0.662765	0.867809	1.11803	0.55196	0.446271
A_24_P348083	C18orf23	1.01956	1.1181	0.471972	0.474411	0.182959	0.163871
A_23_P345361	C18orf25	1.12589	1.24465	1.17532	1.12434	0.924082	1.25104
A_24_P271049	C18orf32	1.54289	0.826585	1.35485	0.869637	3.3993	3.83917
A_23_P89824	C18orf45	1.17763	1.47224	1.05767	1.1173	1.14445	1.89762
A_32_P162374	C18orf54	1.6765	1.37547	0.900964	0.629553	0.148961	0.15267
A_23_P78410	C18orf55	1.38155	1.27768	0.791724	0.620271	0.487291	0.609971
A_24_P238499	C18orf56	1.16636	2.92507	0.925678	1.16428	0.0314781	0.0337761
A_23_P78383	C18orf8	1.28029	1.28973	1.18268	1.13894	1.73791	2.18822
A_33_P3243337	C19orf10	1.07455	1.00591	0.550678	0.561124	0.341699	0.417876
A_23_P209195	C19orf12	1.65933	1.08324	2.017	2.01708	2.21876	3.81788
A_33_P3300680	C19orf12	1.36355	1.13583	0.602679	0.740244	0.477057	0.713814
A_23_P119418	C19orf2	1.51095	0.852621	0.827661	0.516124	0.55602	0.722507
A_23_P366682	C19orf20	1.23788	1.3144	0.590303	0.794649	1.24248	1.23286
A_23_P315286	C19orf22	1.55545	1.21308	0.312368	0.413224	0.779274	0.946015
A_33_P3851788	C19orf23	1.07152	0.781221	0.841976	0.586198	0.629073	2.88917
A_33_P3839760	C19orf24	1.0333	0.966701	0.332208	0.292552	0.200175	0.335499
A_23_P424597	C19orf25	1.31967	1.10821	0.464963	0.413381	0.246382	0.470639
A_24_P373885	C19orf25	1.15583	0.9323	0.295986	0.395815	0.235671	0.309627
A_33_P3352562	C19orf28	0.938427	1.14386	0.294994	0.35199	0.264727	0.312917
A_23_P372144	C19orf29	1.27855	1.05554	0.822999	0.989896	0.374554	0.523392
A_23_P353667	C19orf30	1.03475	2.17757	7.02927	3.63797	34.6614	68.3248
A_23_P208788	C19orf33	1.15305	1.49453	0.00243762	0.00293783	0.00467068	0.0114019
A_23_P101521	C19orf41	11.9681	0.249246	0.0283215	0.0391041	0.0365107	0.0274192
A_23_P153360	C19orf42	1.29498	0.749902	1.32516	1.63402	0.730742	0.637664
A_24_P254177	C19orf42	1.24451	0.742798	1.23603	1.29065	0.3117	0.308915
A_24_P384636	C19orf43	1.37517	0.76659	0.721655	0.723396	0.91032	0.898579
A_23_P107801	C19orf44	1.52151	1.34472	1.16814	1.28944	1.13653	1.74811
A_23_P350074	C19orf46	0.522163	0.790557	0.0118575	0.0187956	0.0253575	0.0278601
A_33_P3288754	C19orf48	0.95984	1.04016	1.1473	1.14449	0.0629354	0.0559928
A_24_P168510	C19orf50	1.07901	1.33546	0.363951	0.463175	0.127605	0.164527
A_23_P310532	C19orf52	1.49519	1.06019	0.513884	0.507206	0.310724	0.313252
A_33_P3401782	C19orf54	1.72775	1.23198	1.72285	1.84117	0.684716	0.398672
A_24_P57170	C19orf55	1.10397	0.896029	2.42122	1.89443	2.20093	2.55193
A_23_P218486	C19orf56	1.15416	0.947199	1.23691	1.19448	1.05139	1.1743
A_23_P164814	C19orf57	1.73611	0.765309	0.833338	1.23687	1.89716	2.49422
A_23_P90369	C19orf6	1.53333	1.2031	0.711819	0.724367	0.396012	0.662824
A_23_P67589	C19orf60	1.13386	1.03525	0.443052	0.548043	0.560155	0.787856
A_33_P3214705	C19orf60	1.13452	1.00377	0.409847	0.51222	0.652658	0.852022
A_23_P56127	C19orf61	2.23672	1.07576	0.740423	0.79075	0.61165	0.945424
A_23_P119714	C19orf62	1.29803	1.03692	0.601291	0.614153	0.422146	0.476187
A_23_P208674	C19orf63	1.25963	0.662983	0.475497	0.461837	0.84416	1.04494
A_33_P3339825	C19orf63	1.74005	1.19044	0.224239	0.333792	0.502117	0.736798
A_33_P3641714	C19orf66	1.20744	1.28925	0.876605	0.947086	0.732528	0.886092
A_23_P4922	C19orf68	2.04449	1.38438	0.838163	0.812559	0.781486	1.02204
A_33_P3325634	C19orf69	1.26683	1.56453	1.15252	1.09472	0.630096	0.536573
A_24_P383581	C19orf70	1.12563	0.959945	1.04029	0.958572	0.974149	1.06393
A_23_P153524	C19orf73	1.0177	3.28162	1.28145	1.1557	1.08616	1.85824
A_33_P3361442	C19orf73	1.1295	2.48688	0.591966	0.721577	0.928206	1.45933
A_23_P56590	C1D	1.40551	1.16243	0.266607	0.308847	0.780942	0.831041
A_23_P67992	C1D	1.23356	1.13365	0.940769	0.902543	0.618644	0.937942
A_23_P252145	C1GALT1	1.16143	1.19819	0.167149	0.154572	0.0934687	0.13677
A_23_P159839	C1GALT1C1	0.979795	0.910218	0.804904	0.695443	0.657586	0.751039
A_23_P160689	C1orf103	1.6071	1.31974	1.10053	0.765825	0.759745	0.944512
A_33_P3418917	C1orf104	0.530666	1.32678	1.65266	1.98357	0.781705	0.944889
A_23_P1043	C1orf106	1.14818	0.756574	0.933092	0.901234	0.039824	0.0464421
A_23_P45970	C1orf109	2.01259	1.04253	1.48863	1.0673	0.573989	0.755674
A_23_P11862	C1orf112	1.02995	0.951458	0.649686	0.550001	0.0613143	0.0575372
A_23_P468	C1orf114	1.09033	1.05006	1.29506	1.19067	2.36906	3.73968
A_24_P637982	C1orf122	0.993095	0.824606	0.884702	0.857213	1.12575	1.56783
A_23_P23017	C1orf123	1.71171	1.36166	0.796596	0.786984	0.200037	0.273765
A_23_P433791	C1orf124	1.43389	0.948198	2.0368	1.29303	0.915071	1.02841
A_24_P15292	C1orf124	1.58593	1.17967	0.731805	0.770081	0.97294	0.708905
A_23_P200073	C1orf128	1.44313	0.803394	0.622751	0.605017	0.603645	1.02706
A_23_P46095	C1orf131	1.41204	0.983625	1.06612	1.02004	0.68373	0.807108
A_32_P207169	C1orf133	0.600313	4.55972	0.296748	0.39624	1.49135	2.80464
A_23_P160537	C1orf135	1.59061	1.11179	0.452496	0.456523	0.0163533	0.0127909
A_23_P115105	C1orf144	0.902736	0.914819	0.622302	0.63581	0.267618	0.347478
A_24_P405054	C1orf144	0.916433	0.794302	0.383589	0.432167	0.166964	0.190889
A_33_P3277140	C1orf151	1.18745	1.15662	0.371864	0.409948	0.301926	0.33225
A_23_P350059	C1orf152	1.04209	1.33042	0.371912	0.345655	0.0630254	0.0645352
A_33_P3345743	C1orf152	0.837945	1.16206	2.37776	2.96033	4.57695	7.59607
A_33_P3367102	C1orf152	1.18692	1.24734	0.213936	0.175454	0.132382	0.133348
A_33_P3367106	C1orf152	0.944181	1.12982	0.335665	0.401052	0.074172	0.0765564
A_23_P85726	C1orf156	1.33893	1.04489	1.31276	0.817207	0.614673	0.55879
A_23_P74668	C1orf158	1.58587	1.45458	0.664418	0.8716	0.652082	0.606455
A_23_P160828	C1orf159	1.15627	1.04126	0.960079	1.29445	1.41174	1.92425
A_33_P3416772	C1orf159	1.16423	0.870599	1.29226	1.54575	1.45049	1.95986
A_23_P347508	C1orf163	2.10881	1.06601	0.506516	0.425329	0.56375	0.725012
A_23_P393051	C1orf172	1.12932	0.834503	0.000816149	0.00112688	0.00147768	0.00225953
A_24_P298877	C1orf174	1.11319	1.26135	1.18855	1.24079	0.775204	1.01806
A_32_P41553	C1orf182	1.10862	1.06604	0.171015	0.162974	0.0556524	0.0598903
A_24_P336577	C1orf183	1.28002	1.51172	0.344241	0.295981	0.224456	0.187058
A_33_P3385148	C1orf186	1.28307	1.30494	1.04401	0.992261	2.41273	3.45767
A_24_P109417	C1orf187	2.90784	1.35595	1.53737	1.74231	3.52969	3.36762
A_32_P15512	C1orf194	0.759175	2.4654	38.1254	51.4577	19.0122	41.8587
A_32_P42574	C1orf198	1.41475	0.928558	2.15246	0.629769	0.476425	0.611515
A_33_P3789056	C1orf200	1.62614	1.42108	0.707507	0.506632	0.616473	0.733298
A_24_P133162	C1orf201	1.64502	1.44388	0.57029	0.506194	1.51217	3.78386
A_23_P113161	C1orf21	0.928309	0.491359	1.609	2.30832	4.77821	4.60325
A_24_P173754	C1orf21	1.47734	0.633693	0.454072	0.500926	0.550018	0.621661
A_23_P343261	C1orf211	1.53459	0.993894	0.0313467	0.0485497	0.0241678	0.0495802
A_33_P3325467	C1orf212	1.37035	0.980507	0.995143	1.15853	1.04745	0.814955
A_23_P362228	C1orf213	1.70385	2.00258	21.3201	22.3941	8.11137	10.1676
A_33_P3363720	C1orf213	1.79182	1.57482	9.54455	7.63588	3.29849	3.80469
A_33_P3259865	C1orf220	1.00125	0.998748	0.771347	1.02641	9.71783	9.51451
A_23_P103511	C1orf226	0.967934	0.942948	0.822612	1.10276	0.175805	0.126494
A_24_P831309	C1orf229	1.25836	1.04655	2.98894	2.88856	0.399395	0.250962
A_32_P212471	C1orf230	1.82662	1.01779	1.71201	1.71646	13.0156	14.2291
A_24_P190877	C1orf25	1.36979	1.06428	0.608031	0.561418	0.997078	1.12868
A_33_P3367062	C1orf26	0.999026	1.00097	1.41325	1.09495	1.38945	2.10606
A_32_P148824	C1orf27	2.00615	1.18548	1.62015	1.42508	1.96291	1.81012
A_23_P63459	C1orf31	1.89262	1.1725	0.485481	0.495875	0.314904	0.386677
A_23_P97328	C1orf35	1.39345	1.01719	0.737838	1.02223	0.476675	0.607889
A_33_P3263523	C1orf35	1.76479	1.17889	0.876847	0.999606	0.659533	0.862071
A_23_P63243	C1orf43	0.962589	0.984559	2.50001	2.22086	1.24029	1.39623
A_24_P393461	C1orf43	1.07249	0.58596	1.15907	1.09811	0.70165	0.744955
A_23_P74435	C1orf50	1.44241	1.24202	1.03691	0.901333	0.882064	0.884707
A_24_P195037	C1orf52	1.70751	0.939308	0.811006	0.794215	0.872254	1.0162
A_33_P3300273	C1orf52	1.58677	0.94642	1.0238	0.904599	3.39581	4.88545
A_32_P210572	C1orf53	1.53356	0.660315	0.865178	0.765119	0.311822	0.460219
A_23_P74778	C1orf54	0.83486	0.582396	0.548483	0.660198	0.0770654	0.0491812
A_24_P234116	C1orf56	0.916281	0.759535	0.935251	1.15902	1.16616	1.22161
A_33_P3381454	C1orf56	1.00691	0.993092	0.743402	0.855507	0.730205	0.865378
A_23_P200252	C1orf57	1.22543	1.24478	0.717779	0.58872	0.152155	0.173719
A_23_P309361	C1orf59	1.47506	0.92721	0.0554642	0.0298207	0.828169	1.07057
A_32_P138032	C1orf61	1.38466	6.64	0.0568814	0.0785375	0.131513	0.092042
A_23_P34396	C1orf63	1.31276	1.97351	0.639023	0.574167	0.642759	1.40177
A_33_P3345354	C1orf66	1.23855	1.63001	0.911389	0.85298	0.633425	0.837301
A_33_P3215128	C1orf69	1.53256	1.2567	1.66776	1.40515	0.657695	0.674139
A_32_P161913	C1orf70	2.28126	1.31345	1.44131	1.79682	6.87935	11.167
A_33_P3219459	C1orf70	1.47807	1.45292	0.421379	0.423912	0.986949	1.35391
A_23_P138253	C1orf77	1.84424	1.2034	0.445815	0.360846	0.201074	0.250401
A_23_P348281	C1orf83	1.99241	1.39947	1.79554	1.383	2.21501	2.60412
A_23_P85893	C1orf85	0.893977	0.963001	0.115645	0.094197	0.0254071	0.0184922
A_33_P3334791	C1orf85	1.30463	1.51837	0.299482	0.339135	0.236966	0.272852
A_33_P3359344	C1orf86	0.984812	0.833747	0.521216	0.680359	0.216205	0.227772
A_33_P3294654	C1orf89	1.5448	1.46063	0.693552	0.359832	0.192855	0.229221
A_23_P104054	C1orf9	1.14815	1.28314	0.965936	0.847201	0.952585	0.948631
A_23_P200396	C1orf91	1.12648	0.9581	1.08759	0.904137	1.27311	1.9015
A_33_P3367332	C1orf93	1.47442	0.752355	0.867841	0.942682	0.697356	1.0596
A_23_P160297	C1orf94	0.152517	1.07814	0.00433907	0.00599105	0.00559372	0.00603815
A_33_P3359753	C1orf96	1.23882	1.35805	1.12863	0.942515	3.49424	5.46355
A_33_P3361202	C1orf96	1.18358	1.36424	1.72353	1.22382	4.10566	7.23434
A_23_P1014	C1orf97	1.59957	0.957403	0.572787	0.697252	0.105894	0.0407759
A_33_P3223097	C1orf97	1.30091	1.61532	1.33881	1.8688	0.827821	0.362557
A_23_P370434	C1QBP	0.928796	0.842915	0.387461	0.390027	0.17417	0.200857
A_23_P77993	C1QL1	0.87804	1.68079	0.191234	0.164027	0.568241	1.01708
A_33_P3400843	C1QL4	0.842404	1.18653	42.0405	53.8779	1595.18	1522.21
A_23_P122068	C1QTNF3	1.14474	0.855256	6.48652	4.045	4.41788	6.44057
A_33_P3210492	C1QTNF4	1.5323	1.30838	1.24973	1.27298	5.22969	5.86483
A_24_P211565	C1QTNF6	0.7927	0.904685	1.14611	0.989356	0.572457	1.16086
A_23_P125423	C1R	1.75189	1.00038	0.107341	0.0905865	0.126729	0.35514
A_33_P3393821	C1R	1.45258	0.940188	0.0459792	0.0439544	0.0842844	0.252517
A_23_P363968	C1RL	1.42705	1.32856	0.704599	0.561308	1.79297	2.23515
A_23_P2492	C1S	2.15163	1.35769	0.131777	0.120159	0.225293	0.305486
A_23_P40295	C20orf103	3.63876	1.06263	58.7437	57.8887	256.388	368.976
A_24_P323941	C20orf106	1.36717	1.59704	0.280081	0.225174	0.369829	0.380646
A_23_P68486	C20orf108	1.42221	1.90527	1.42991	1.14904	1.63557	2.35012
A_24_P219971	C20orf11	1.42451	0.922562	1.03658	1.01616	1.11621	1.31604
A_23_P79818	C20orf111	1.03383	0.994674	0.817818	0.698788	0.536855	0.606549
A_24_P118938	C20orf112	1.97663	0.845112	2.43289	2.31138	12.5669	18.3864
A_23_P40315	C20orf12	1.38887	1.19285	0.823754	0.880324	2.44368	3.07265
A_23_P421811	C20orf132	1.73535	1.37048	5.16979	5.0657	26.1038	22.1326
A_33_P3251462	C20orf141	1.56669	1.13891	1.99434	1.53232	0.93409	0.567599
A_33_P3380772	C20orf160	0.969105	0.764283	0.570053	0.482778	0.279955	0.180859
A_23_P68505	C20orf177	1.5787	1.06812	1.50765	1.32564	1.58529	2.32933
A_33_P3345389	C20orf194	1.42108	1.32209	2.333	2.65505	13.5431	12.9177
A_33_P3405459	C20orf195	1.31093	1.20551	0.971223	1.23361	0.14796	0.873431
A_33_P3275510	C20orf196	1.25237	1.33932	1.22728	1.30716	1.98957	2.78177
A_24_P161463	C20orf199	1.27306	1.24289	0.973809	1.05218	0.859336	0.613548
A_23_P17307	C20orf20	1.02786	1.3488	0.50971	0.530579	0.397489	0.581631
A_23_P348524	C20orf201	1.63434	0.981043	0.0323203	0.0389902	0.648601	1.50417
A_33_P3387756	C20orf201	1.42369	1.84938	0.280505	0.265127	0.239482	0.208102
A_23_P102582	C20orf24	1.04263	0.819389	0.528057	0.580255	0.347269	0.44341
A_23_P28878	C20orf27	0.902263	0.728663	0.436823	0.689033	0.122558	0.115363
A_33_P3399433	C20orf27	0.902711	0.939604	0.683481	0.720448	0.189302	0.17656
A_23_P57137	C20orf29	1.34067	0.636922	1.25552	1.70195	1.63837	1.48896
A_24_P297078	C20orf3	1.34722	0.96825	0.800691	0.916446	0.721736	1.06035
A_23_P17490	C20orf30	1.48166	1.09455	1.43361	1.18265	0.680642	0.843776
A_24_P341019	C20orf30	1.31431	1.02945	1.08959	0.982976	0.935441	1.14237
A_23_P166196	C20orf4	1.11383	0.754759	1.0072	0.923875	0.928508	0.869379
A_23_P210619	C20orf43	1.5689	1.14343	1.49117	1.41602	1.26246	1.33749
A_23_P120504	C20orf46	1.254	2.07131	0.286549	0.104028	2.0186	6.48932
A_24_P228579	C20orf7	1.3802	1.00417	0.73883	0.591427	1.35048	1.77985
A_33_P3343785	C20orf72	1.38438	1.24352	0.471834	0.443065	0.234484	0.282147
A_23_P364766	C20orf94	1.43684	0.939265	0.524336	0.454928	2.38316	2.88235
A_23_P328034	C20orf96	1.35592	1.15133	0.45211	0.760387	0.391536	0.597223
A_23_P211167	C21orf2	1.23656	0.763442	1.07958	1.25879	2.96015	3.89607
A_33_P3240647	C21orf2	1.49468	1.16067	1.38121	1.49761	1.02858	0.961339
A_23_P109333	C21orf33	1.44726	1.02118	1.06329	1.18169	0.65259	0.723324
A_24_P229536	C21orf34	0.742455	0.949867	24.5469	21.2519	47.9944	37.4172
A_33_P3312384	C21orf34	0.742455	0.949867	31.2932	31.4046	126.443	86.5663
A_23_P252335	C21orf45	1.85453	1.32463	0.517408	0.415437	0.127601	0.132134
A_23_P371765	C21orf56	1.05376	1.08533	0.0786826	0.0366066	0.0536829	0.0608459
A_32_P18547	C21orf57	1.09676	1.69197	0.911558	0.891623	0.597744	0.404963
A_33_P3405995	C21orf57	0.952259	1.20851	1.07484	0.92534	0.47333	0.341663
A_33_P3406004	C21orf57	1.07678	1.34921	1.0963	1.14742	0.657296	0.476156
A_23_P132139	C21orf58	1.38843	2.00844	0.276094	0.328714	0.207839	0.190383
A_33_P3308833	C21orf58	0.652772	0.828438	1.28448	1.5913	0.147782	0.141063
A_23_P91491	C21orf59	2.25088	1.17641	0.428768	0.390815	0.403034	0.500806
A_23_P132079	C21orf62	0.742455	0.949867	16.4291	18.0362	105.589	190.71
A_32_P16918	C21orf62	0.742455	0.949867	26.664	29.6509	135.47	202.52
A_23_P211056	C21orf66	1.74283	1.23619	0.749022	0.82275	1.25117	1.26963
A_23_P211064	C21orf66	1.48723	1.12899	0.630397	0.730984	1.52903	1.50028
A_23_P61202	C21orf70	1.0384	0.961598	0.413168	0.41956	0.140346	0.133719
A_33_P3288700	C21orf70	1.04334	0.977666	0.285964	0.313047	0.132633	0.142537
A_33_P3705907	C21orf70	1.02788	0.972124	0.316941	0.328461	0.118556	0.120859
A_32_P149060	C21orf71	1.0394	0.960604	6.27901	4.06073	9.5426	6.45463
A_24_P267664	C21orf88	1.38173	1.14541	0.416944	0.297298	0.895663	0.852825
A_32_P34826	C21orf88	1.2674	0.865035	0.0390737	0.0373551	0.0849038	0.10646
A_33_P3278347	C21orf88	1.28705	1.31826	0.622559	0.524901	0.861073	0.917238
A_24_P339858	C21orf90	1.14453	0.855469	1.08644	3.57845	0.741	1.12414
A_24_P125839	C21orf91	1.00025	0.553576	0.360032	0.32923	0.385176	0.474635
A_24_P353289	C22orf13	1.44223	0.970097	0.861923	1.2273	0.333856	0.340477
A_33_P3319596	C22orf25	1.85456	0.948037	0.638417	1.12486	0.704926	0.926698
A_33_P3369452	C22orf25	1.53747	1.02667	0.694768	1.4717	0.922903	1.30156
A_32_P122793	C22orf27	0.908196	0.812687	0.403803	0.327422	1.69617	1.96418
A_23_P68892	C22orf28	1.35343	0.993542	0.716337	0.603077	0.458119	0.507595
A_33_P3297205	C22orf29	1.37247	1.33881	0.509948	0.956489	0.59145	0.700861
A_23_P211584	C22orf32	1.91575	1.1796	21.74	16.1514	35.9806	36.8151
A_32_P198325	C22orf36	1.23048	1.23341	0.804469	1.19178	1.19731	1.66485
A_24_P922357	C22orf39	1.91313	0.916646	1.84689	2.67168	1.8277	2.10702
A_33_P3281616	C22orf40	1.18549	1.0937	1.02946	1.17244	0.533031	0.684835
A_33_P3288859	C22orf40	1.12597	1.10273	0.782446	0.873061	0.453622	0.599177
A_24_P659836	C22orf41	1.20214	1.6233	0.302934	0.25329	0.32621	0.323295
A_33_P3212804	C22orf42	0.567138	1.29867	0.541185	0.21384	61.7169	137.159
A_24_P91701	C22orf43	1.31052	1.36323	0.659808	0.474656	0.912131	1.04018
A_23_P315589	C22orf9	1.07415	1.11875	0.227586	0.267237	0.504206	1.0792
A_24_P940149	C2CD2	2.79083	1.01441	0.851136	0.92934	0.349538	1.38085
A_23_P353056	C2CD2L	1.03716	1.19823	1.19122	1.13509	4.39271	7.36917
A_23_P150741	C2CD3	1.11939	1.05448	1.6185	1.58877	2.27501	2.08334
A_33_P3215412	C2CD4C	1.7969	1.0304	0.592634	1.04479	2.31843	4.04294
A_24_P28811	C2orf14	1.53786	1.87127	0.362618	0.328976	0.420576	0.370749
A_33_P3216853	C2orf15	1.88234	1.58913	0.112243	0.069382	1.48545	2.09043
A_24_P913339	C2orf18	0.989318	0.727066	1.30309	1.79069	1.64678	2.23148
A_24_P128683	C2orf24	1.32426	0.90716	0.741458	0.776104	1.03678	1.43545
A_33_P3416881	C2orf27A	1.22978	0.77022	0.41032	0.319896	3.68302	5.51614
A_23_P28652	C2orf28	1.24267	1.03848	0.910659	0.781286	0.212229	0.225512
A_23_P108761	C2orf29	1.40353	1.0746	0.619594	0.564137	0.240889	0.262796
A_23_P120062	C2orf3	1.0113	0.988698	1.1412	1.00594	0.172059	0.163181
A_33_P3241657	C2orf34	0.774025	0.940936	0.447601	0.454554	0.583779	0.936653
A_33_P3289121	C2orf40	0.83435	0.889946	0.00707281	0.00683437	0.00638112	0.00533095
A_23_P79441	C2orf42	1.66489	0.991707	1.23	0.96689	1.36338	1.68837
A_23_P420256	C2orf43	1.01456	1.2426	2.00309	1.72557	0.313973	0.541857
A_23_P154022	C2orf44	1.04497	0.847421	0.86222	0.775493	0.92316	1.17422
A_23_P131526	C2orf47	1.22941	0.676771	0.565926	0.511132	0.422601	0.455885
A_23_P165698	C2orf49	1.06485	0.992825	0.765534	0.547162	0.701939	0.749035
A_24_P883629	C2orf49	1.30823	0.955137	1.76072	1.37184	1.18887	1.98463
A_33_P3398998	C2orf50	1.35807	1.82944	0.996726	0.42051	0.580221	0.597492
A_23_P28318	C2orf56	1.22096	1.06273	0.282715	0.28254	0.206784	0.251554
A_32_P36942	C2orf60	1.14164	1.25213	1.49195	1.43077	2.233	1.9627
A_23_P257417	C2orf63	1.04862	1.86965	2.22456	2.25813	1.47717	1.90943
A_23_P39910	C2orf64	1.07977	0.993308	1.63218	1.33852	1.16962	1.6213
A_33_P3351982	C2orf64	1.12417	1.18686	1.20238	1.17864	0.385068	0.457713
A_32_P36046	C2orf68	1.72643	1.15761	1.9894	1.83084	4.4499	5.00985
A_33_P3404959	C2orf68	1.45741	0.903809	0.927145	1.01903	0.972997	1.25818
A_23_P142918	C2orf69	1.35939	1.07972	0.558867	0.389631	0.761819	0.996714
A_24_P413941	C2orf69	1.22444	0.944166	0.672473	0.582646	0.855507	1.09746
A_23_P131596	C2orf7	1.33547	1.23208	0.837924	0.825558	1.17275	1.23425
A_33_P3227676	C2orf72	1.47954	3.48496	1.83068	3.9564	3.28538	6.68828
A_24_P601972	C2orf74	2.4902	1.24825	1.03792	0.819864	1.04944	1.40697
A_23_P39542	C2orf76	1.23026	0.783561	1.04485	0.965529	0.514255	0.830832
A_24_P16036	C2orf79	1.35125	0.922451	1.0041	0.906073	0.346022	0.205599
A_32_P199462	C2orf80	0.313988	1.51815	1.22054	1.27568	38.3733	34.6305
A_23_P131449	C2orf81	0.995703	1.62313	0.851665	0.963629	1.33448	1.13595
A_33_P3242174	C2orf82	1.3044	1.79927	0.447301	0.378283	0.644739	1.81211
A_24_P169386	C2orf84	0.916479	0.949867	12.364	16.4538	119.313	85.1771
A_23_P56703	C2orf89	1.01149	3.25107	2.66022	4.45578	0.039336	0.0327704
A_23_P2431	C3AR1	1.06694	0.904277	0.371384	0.737649	0.322234	0.277818
A_23_P18413	C3orf1	1.03153	1.31453	0.544622	0.549407	0.475792	0.551083
A_23_P420361	C3orf10	1.03166	1.1326	1.02617	1.10518	1.4046	1.08604
A_24_P157342	C3orf10	0.951519	1.00613	1.50499	1.54485	1.81114	1.54524
A_23_P29655	C3orf14	1.56452	0.825539	1.02948	1.26604	1.73012	2.34549
A_32_P55871	C3orf15	1.34371	0.656294	5.20699	4.18659	9.29629	11.5706
A_24_P921155	C3orf17	1.33059	1.05106	1.28191	0.887077	1.45917	1.29426
A_23_P155477	C3orf18	1.33235	1.58116	0.234184	0.192987	0.671881	1.08873
A_33_P3294881	C3orf19	1.61964	1.26723	0.962694	0.908896	0.399967	0.481497
A_33_P3362521	C3orf19	1.76753	1.18008	1.10847	1.04503	1.77065	1.95496
A_23_P345710	C3orf21	1.52709	1.26158	1.06176	1.29898	0.959654	1.25307
A_33_P3221438	C3orf21	1.39571	0.88263	1.94424	2.03324	0.773194	0.867631
A_23_P373054	C3orf23	1.67267	1.05281	2.0775	1.38469	3.88578	4.73023
A_23_P132874	C3orf26	0.972214	1.02779	0.679682	0.486808	0.336243	0.387204
A_32_P755542	C3orf31	1.52973	0.913828	0.908138	0.826928	0.422218	0.476746
A_23_P144005	C3orf32	0.911342	1.74295	6.37591	16.1826	1.23387	0.865703
A_32_P212058	C3orf34	1.62113	3.96287	3.28726	2.54071	17.4683	27.4863
A_23_P251377	C3orf37	1.67638	1.11668	0.816579	0.825719	0.413669	0.715436
A_23_P32785	C3orf38	1.11364	0.605342	0.762122	0.619807	0.91167	1.03772
A_24_P217330	C3orf39	0.96313	1.03687	0.260807	0.366778	0.663074	1.17224
A_33_P3368771	C3orf47	2.48616	1.33506	0.600024	0.85931	0.655661	0.44338
A_24_P68183	C3orf50	0.821001	0.540718	8.99731	7.15023	7.1316	9.86232
A_33_P3264200	C3orf50	1.19608	0.803916	14.6434	10.4269	7.17917	13.2551
A_23_P18055	C3orf51	1.02294	0.977062	1.61121	0.815823	14.1452	11.7889
A_23_P58009	C3orf52	1.02993	0.836524	0.506949	0.327914	0.00632075	0.0197481
A_33_P3239267	C3orf54	0.986217	1.01378	1.12983	0.874117	2.93093	2.53084
A_24_P371399	C3orf58	1.01275	1.2957	0.758139	0.483656	0.864463	1.07802
A_32_P117464	C3orf59	1.20798	0.787938	0.226604	0.158337	0.712814	0.734388
A_23_P6651	C3orf63	1.54398	1.37956	2.34601	1.74251	2.12265	2.63032
A_24_P371303	C3orf63	1.36546	0.94764	1.11085	0.985348	0.883894	0.93721
A_33_P3254811	C3orf70	0.821989	0.904257	0.814733	1.04908	23.8565	34.7385
A_23_P212310	C3orf75	1.50102	1.1503	0.921007	0.880614	0.508899	0.514659
A_33_P3348313	C3orf75	1.81848	1.05228	0.671733	0.610424	0.458062	0.511331
A_32_P116271	C4orf12	1.68565	1.24993	1.05462	1.10564	1.24007	1.14003
A_23_P7074	C4orf14	1.15668	1.09024	1.19945	0.836497	0.507646	0.479249
A_23_P213166	C4orf21	1.64535	1.13767	0.513861	0.468663	0.245931	0.162796
A_23_P29985	C4orf23	1.27488	1.16656	0.488701	0.370891	0.876376	0.926237
A_24_P49371	C4orf27	1.86516	1.34631	1.04891	0.721332	0.920324	1.249
A_23_P167358	C4orf29	1.41166	1.15379	0.827693	0.634416	1.09264	1.56906
A_23_P388433	C4orf3	1.28392	4.00992	1.73069	1.73303	3.30636	4.3333
A_33_P3285824	C4orf3	1.30441	2.56202	0.759116	0.757854	0.288862	0.361998
A_23_P110266	C4orf31	0.98491	2.28151	42.0918	37.4261	4.44836	15.313
A_23_P433152	C4orf33	1.58638	1.32285	1.23047	1.24729	3.14742	4.301
A_23_P112634	C4orf34	1.30113	1.28685	0.176089	0.175911	0.671024	0.661942
A_33_P3348204	C4orf39	3.63706	1.66339	1.3819	0.776529	10.1091	13.016
A_24_P328819	C4orf41	1.34902	1.07685	1.50569	0.900021	0.985022	0.985123
A_23_P7083	C4orf42	1.04572	1.97009	0.896292	0.841331	2.02482	2.24205
A_23_P167269	C4orf43	1.54432	0.861777	0.743714	0.610248	0.199867	0.179261
A_33_P3344243	C4orf46	1.03504	0.964956	1.39219	1.49005	0.378032	0.485114
A_33_P3377691	C4orf46	1.37356	0.727308	0.717648	0.67804	0.136908	0.150336
A_33_P3247175	C4orf47	1.2154	5.56581	0.379989	0.69433	1.53277	1.8655
A_32_P90047	C4orf48	1.22151	1.26191	2.12998	2.17565	5.01175	7.18816
A_23_P255331	C4orf49	0.734214	4.61004	0.715812	0.540958	0.355471	1.01811
A_24_P341222	C4orf52	1.16467	1.28864	0.736303	0.49499	0.0895704	0.152624
A_24_P149124	C5orf13	1.0158	0.719638	1.03884	1.41208	4.00128	3.50572
A_33_P3391290	C5orf13	1.33533	1.07604	1.00626	1.1971	3.50973	3.74057
A_23_P81650	C5orf15	1.25221	1.10506	1.85786	1.96764	1.05946	1.02316
A_33_P3231888	C5orf15	1.33023	1.11259	1.56424	1.39164	0.702995	0.742468
A_33_P3868357	C5orf17	0.98397	1.84014	0.351735	0.358881	1.31801	1.51023
A_23_P7761	C5orf22	1.13571	0.966594	2.17292	1.52099	1.83836	1.7809
A_33_P3348797	C5orf24	1.6154	1.16612	2.65623	2.52573	6.5853	9.71284
A_24_P392060	C5orf25	0.778487	1.0259	2.73442	2.5728	2.52905	3.48492
A_23_P58538	C5orf26	1.06004	0.93996	0.92768	0.903966	1.06422	0.95265
A_23_P121875	C5orf28	1.58215	1.13492	1.70453	1.72847	1.07699	1.13067
A_23_P122007	C5orf30	1.01846	0.98154	1.74896	1.86767	1.15878	1.7585
A_23_P259506	C5orf32	1.21604	1.78682	1.79228	1.50295	0.203679	0.693285
A_33_P3233649	C5orf33	2.57241	1.32996	0.520055	0.763893	2.03705	2.20632
A_23_P433111	C5orf35	0.749087	0.9594	1.21709	1.2431	0.892549	0.574804
A_23_P413803	C5orf37	1.48724	0.965948	2.44942	2.0407	2.04813	2.27121
A_33_P3261182	C5orf37	1.61704	1.09926	1.60471	1.38529	1.77068	1.75464
A_33_P3299279	C5orf39	4.46522	1.15533	101.997	77.5075	92.0877	130.726
A_23_P501831	C5orf4	1.96974	1.5451	0.561381	0.617259	0.0845009	0.0800476
A_33_P3385656	C5orf40	1.42262	2.19736	0.627239	0.593176	7.48348	4.57528
A_23_P404606	C5orf41	1.30172	1.16783	0.611965	0.446524	5.16283	4.91915
A_32_P226009	C5orf42	1.92471	1.17524	0.994034	1.08685	5.26734	5.38525
A_33_P3218148	C5orf42	1.34543	1.23127	1.42424	1.50277	8.00495	9.17567
A_33_P3530314	C5orf42	1.17387	1.21341	2.92156	2.65835	9.95929	10.9362
A_33_P3240931	C5orf43	1.40014	1.54421	0.670941	0.461084	0.350835	0.408706
[truncated: 14,463 more rows]
