# Supplementary material for: Simplified Brain Organoids for Rapid and Robust Modeling of Brain Disease
Source: Front Cell Dev Biol. 2020 Oct 28;8:594090. doi: 10.3389/fcell.2020.594090 (PMC7655657; doi:10.3389/fcell.2020.594090)
Supplement: Supplementary file 3 [file Table_2.XLSX]

## Sheet: Sheet1
Systematic	Gene Symbol	pNSCs		2D		simBOs (3D)-1
	sample I.D.	pNSCs-1	pNSCs-2	2D-1	2D-2	simBOs (3D)-1	simBOs (3D)-2
A_33_P3685216	A1BG	0.857348	1.14265	0.963489	0.950265	0.186614	0.487085
A_24_P147242	A2BP1	0.999213	1.00079	17.9488	33.569	165.063	335.382
A_32_P110872	A2LD1	0.999294	1.00071	2.54177	2.17425	1.0342	1.15204
A_23_P116898	A2M	0.890241	1.10976	2.59615	1.08435	0.069398	0.0792494
A_33_P3294002	A4GALT	1.0303	0.9697	1.60082	1.86203	0.808782	1.06676
A_23_P64799	AAAS	0.988891	1.01111	0.809891	0.702317	0.401176	0.378351
A_23_P204395	AACS	0.942987	1.05701	0.721272	0.685795	0.648969	0.741013
A_33_P3302290	AACSL	1.14871	0.851291	0.680828	0.247363	0.615845	0.201766
A_33_P3307965	AADACL3	1.10578	0.894218	0.689167	0.548672	6.55163	5.49252
A_23_P253484	AADAT	1.08575	0.914252	0.846549	1.08751	0.906822	1.11921
A_23_P37545	AAGAB	1.05424	0.945761	0.813774	0.60469	0.675172	0.689554
A_33_P3210583	AAK1	0.945018	1.05498	10.3638	12.9763	34.6205	43.9132
A_33_P3289204	AAK1	0.961273	1.03873	1.38674	1.13306	1.57663	1.88264
A_33_P3289218	AAK1	0.875191	1.12481	6.27491	4.59891	4.42351	6.20834
A_33_P3210585	AAK1	0.97248	1.02752	2.42768	1.97917	1.06774	1.70556
A_23_P56529	AAMP	0.985255	1.01474	1.34067	1.40255	0.688458	0.956973
A_24_P172990	AARS	1.1221	0.877905	1.169	1.50228	0.931536	1.42418
A_23_P383688	AARS2	1.19335	0.806649	0.706785	0.631542	0.519075	0.798334
A_23_P118607	AARSD1	1.07126	0.928744	1.42145	1.49516	2.09987	2.01422
A_24_P383076	AASDH	1.18241	0.81759	1.45095	1.28347	1.3869	1.81497
A_23_P202988	AASDHPPT	1.28602	0.713977	1.98836	2.46084	2.15542	3.07057
A_23_P8754	AASS	1.16666	0.833345	0.481297	0.343481	0.056261	0.0550865
A_23_P89460	AATF	1.17175	0.828249	0.603681	0.524048	0.498002	0.684157
A_23_P10559	AATK	0.778494	1.22151	1.34946	3.30745	3.41533	6.0221
A_33_P3268487	ABAT	0.91451	1.08549	1.71281	1.87046	1.93273	2.17518
A_24_P235429	ABCA1	0.886914	1.11309	1.04931	0.951973	1.08244	0.498884
A_23_P92602	ABCA11P	1.25571	0.744286	2.86246	2.88296	4.21635	4.40417
A_23_P140876	ABCA3	1.07236	0.927645	2.98572	4.22867	4.31725	6.03378
A_23_P78018	ABCA5	0.977422	1.02258	1.17222	1.94041	4.42857	5.57977
A_33_P3374623	ABCA7	0.827128	1.17287	6.59193	5.76689	7.62916	9.62126
A_33_P3292179	ABCA9	1.05688	0.943116	0.828138	0.509155	6.67	5.10098
A_23_P201918	ABCB10	1.07316	0.926835	0.877548	1.02393	0.783391	1.01971
A_23_P5441	ABCB6	1.24331	0.756688	0.593419	0.720454	0.591038	0.774151
A_23_P171258	ABCB7	1.21453	0.785472	0.728349	0.564996	0.477377	0.319572
A_33_P3336780	ABCB8	0.855368	1.14463	2.11405	2.90569	2.77767	4.33566
A_24_P227831	ABCC1	0.977737	1.02226	0.585055	0.452291	0.39406	0.545351
A_23_P219013	ABCC10	0.924684	1.07532	2.88177	2.54842	1.95798	3.11832
A_33_P3298062	ABCC5	0.908594	1.09141	2.08453	2.32312	4.95444	5.52786
A_33_P3298057	ABCC5	0.916878	1.08312	2.66281	2.45242	3.78451	4.14173
A_23_P258221	ABCC5	0.840942	1.15906	1.51493	1.31191	1.6713	2.21236
A_23_P15272	ABCC6	1.04345	0.956546	0.578413	0.403358	0.0818238	0.0800211
A_33_P3385266	ABCC6	1.17175	0.828249	0.541352	0.403521	0.0421343	0.0468128
A_23_P24774	ABCC8	1.09504	0.904955	0.714419	1.69126	1.46112	2.99046
A_23_P148556	ABCD1	1.14342	0.856581	4.60534	5.08802	4.45291	5.63037
A_33_P3307955	ABCD3	0.993085	1.00692	0.775263	0.405327	1.2362	1.0307
A_23_P37327	ABCD4	0.94368	1.05632	1.39018	1.03097	0.866432	1.1786
A_23_P41380	ABCE1	1.21854	0.781464	0.475453	0.414917	0.501541	0.524062
A_32_P108474	ABCE1	1.34118	0.658819	0.443259	0.370469	0.319764	0.436191
A_23_P251660	ABCF1	1.04913	0.950869	0.978419	0.867218	0.542603	0.707495
A_23_P215175	ABCF2	1.04313	0.956874	1.0099	0.914329	0.687668	0.679339
A_24_P251688	ABCF3	0.943436	1.05656	1.43621	1.7581	0.838735	1.1329
A_23_P166297	ABCG1	1.60338	0.396617	42.1438	68.2805	18.4619	19.759
A_24_P355626	ABCG4	1.01856	0.981439	5.1254	10.2421	12.3277	34.7289
A_23_P315933	ABHD11	1.13585	0.864145	1.73968	1.83229	0.686523	1.12845
A_23_P149494	ABHD12	0.927392	1.07261	1.21881	1.16681	1.46734	2.26845
A_33_P3283713	ABHD14A	0.927399	1.0726	2.39592	2.5705	2.29492	2.60929
A_33_P3386765	ABHD14A	0.915836	1.08416	2.40135	2.6149	2.3683	2.59021
A_23_P395172	ABHD2	1.17513	0.824875	1.17115	1.34038	1.89918	2.12225
A_23_P305759	ABHD3	1.04484	0.955161	0.14241	0.1172	0.0298805	0.0745645
A_23_P205519	ABHD4	0.945276	1.05472	2.68251	2.47609	0.457157	0.439741
A_23_P250294	ABHD5	1.00277	0.997226	1.11428	1.02314	0.700277	0.751877
A_23_P211850	ABHD6	0.969041	1.03096	1.31879	1.80901	1.86512	3.74584
A_33_P3302165	ABHD8	0.975384	1.02462	3.30402	4.76972	1.94511	3.77081
A_33_P3622802	ABI1	1.23872	0.761284	1.03728	1.08678	1.26354	1.64977
A_24_P933418	ABI2	1.11762	0.88238	1.29178	1.39081	2.00822	2.16745
A_23_P60180	ABL1	0.972954	1.02705	1.41617	1.30115	1.16003	1.21241
A_33_P3413671	ABL2	0.876197	1.1238	4.12051	3.88965	8.62198	8.36499
A_33_P3219601	ABL2	1.10818	0.89182	1.59591	1.19332	1.34765	2.22368
A_32_P139894	ABL2	1.11789	0.882114	1.24471	1.30007	2.04143	2.33253
A_33_P3388651	ABLIM1	1.12961	0.870388	8.42259	8.93537	10.6354	17.5203
A_23_P202520	ABLIM1	1.11018	0.889816	4.32788	4.4439	5.29695	7.15682
A_33_P3337134	ABLIM2	1.37408	0.625916	1.94374	3.46849	2.73598	7.34569
A_23_P255672	ABLIM2	1.1893	0.810705	2.57454	5.38061	4.02285	11.0282
A_33_P3381666	ABLIM2	0.983049	1.01695	1.33903	0.987981	0.208093	0.176045
A_23_P256205	ABLIM3	0.767273	1.23273	15.589	44.4434	50.3282	178.88
A_23_P503182	ABR	0.93065	1.06935	1.68271	1.73528	1.92072	2.2591
A_23_P30784	ABT1	0.932991	1.06701	1.16099	0.797135	0.712537	0.68938
A_33_P3358295	ABTB1	1.10779	0.892207	2.34116	2.08783	1.31299	1.69823
A_33_P3297444	ABTB1	1.0689	0.931098	15.7221	12.6684	4.12482	7.53036
A_23_P356616	ABTB2	1.30269	0.697309	4.56969	8.56871	2.13185	3.4217
A_23_P69339	ACAA1	0.898999	1.101	1.39211	1.52351	0.887032	1.21746
A_23_P89799	ACAA2	1.1179	0.882101	0.936699	0.563152	0.0716565	0.103715
A_32_P215318	ACACA	0.947007	1.05299	0.837677	0.969344	1.93882	1.77749
A_33_P3334225	ACACA	1.04041	0.959586	0.615507	0.763153	1.12651	1.35463
A_33_P3334220	ACACB	0.850546	1.14945	1.89629	1.30683	0.111858	0.177398
A_24_P227450	ACAD10	0.919171	1.08083	1.15377	1.00839	1.02763	1.00511
A_23_P212497	ACAD11	1.09796	0.902042	0.434656	0.36601	0.34902	0.399247
A_23_P47426	ACAD8	1.00178	0.998225	1.17822	1.20978	0.888378	1.27477
A_24_P191656	ACAD9	0.978779	1.02122	1.03273	0.915846	0.565614	0.533089
A_23_P132405	ACAD9	0.954807	1.04519	1.04191	1.03087	0.524197	0.565128
A_23_P96761	ACADM	1.13937	0.860627	1.1286	0.931208	0.769325	0.68551
A_33_P3248992	ACADSB	0.922886	1.07711	2.10939	2.66491	2.70403	2.37459
A_23_P207650	ACADVL	1.01371	0.986288	1.57621	1.47859	0.58555	0.725931
A_24_P942002	ACAP2	1.21021	0.789795	0.787727	0.688367	0.419465	0.623903
A_33_P3398564	ACAP3	0.933987	1.06601	1.17216	1.23256	1.58399	1.82509
A_33_P3230290	ACAP3	0.946055	1.05394	0.435103	0.373892	0.311621	0.355491
A_24_P203678	ACAT1	1.27916	0.720838	1.04801	1.16503	1.72847	1.69786
A_33_P3253975	ACAT1	1.32844	0.671559	0.903351	0.884079	1.14981	1.19789
A_23_P24515	ACAT1	1.24621	0.753792	1.11135	1.1472	1.28613	1.30223
A_23_P31135	ACAT2	1.13979	0.860208	0.289352	0.25925	0.28786	0.25965
A_24_P171182	ACBD3	1.24063	0.75937	1.24595	1.43682	1.00115	1.24819
A_23_P97795	ACBD5	0.943135	1.05686	2.66295	2.69103	3.13278	3.71317
A_23_P52127	ACBD6	1.09333	0.906672	1.05477	1.16115	0.974986	1.10573
A_23_P72584	ACBD7	0.744966	1.25503	1.30305	0.996088	1.38837	1.11413
A_23_P204751	ACCN2	1.0319	0.968096	1.54227	2.42165	2.45224	3.2865
A_33_P3250730	ACCN4	1.07683	0.923174	11.461	17.2797	27.8654	33.0656
A_33_P3359071	ACD	0.861618	1.13838	1.03091	1.13565	0.890768	1.19249
A_33_P3229288	ACE	0.997631	1.00237	0.902914	1.0246	1.43007	1.64457
A_24_P60845	ACHE	0.944895	1.0551	1.09778	2.17976	2.68004	6.9089
A_23_P14389	ACIN1	0.793991	1.20601	1.81706	1.47866	1.44848	1.35871
A_33_P3415042	ACLY	1.02172	0.978282	0.422515	0.389373	0.422996	0.499343
A_23_P59528	ACN9	0.986984	1.01302	0.656533	0.555167	0.350525	0.53406
A_23_P9415	ACO1	1.17439	0.825613	0.624379	0.508894	0.172065	0.195469
A_23_P103149	ACO2	0.953581	1.04642	1.19567	1.67307	1.17097	1.15401
A_24_P161036	ACOT1	1.35938	0.640616	3.08435	3.34086	1.56357	1.96914
A_23_P417415	ACOT11	1.02872	0.971277	1.00575	1.25316	0.252107	0.137025
A_23_P31116	ACOT13	1.10166	0.898343	0.813192	0.608346	0.213531	0.348287
A_24_P205589	ACOT7	0.930841	1.06916	1.30467	1.75355	2.43713	3.09251
A_33_P3352544	ACOT8	0.960169	1.03983	1.58797	1.65621	1.50425	1.83632
A_24_P42501	ACOT9	1.13154	0.868456	0.895137	0.636926	0.289787	0.348547
A_23_P125624	ACOT9	1.01095	0.989053	1.19155	0.918837	0.219718	0.312426
A_33_P3244803	ACOX1	0.979422	1.02058	6.5554	8.64256	8.32729	7.38116
A_23_P316381	ACOX3	1.0333	0.966696	0.632088	0.721617	0.507345	0.635472
A_33_P3395008	ACOXL	0.840081	1.15992	16.5883	16.5247	11.2874	16.2052
A_33_P3319155	ACP1	1.05549	0.94451	0.727199	0.530248	0.668554	0.67841
A_23_P56798	ACP1	1.05754	0.942464	0.827974	0.652213	0.543506	0.501465
A_23_P142075	ACP5	1.38015	0.619849	1.00099	0.822028	0.911995	1.5787
A_23_P57760	ACPL2	1.00329	0.996709	1.12284	1.68622	1.31129	2.09877
A_33_P3318534	ACPL2	0.922014	1.07799	1.69217	2.18442	1.58683	2.25065
A_33_P3396370	ACRBP	1.15814	0.841857	5.41442	4.87631	10.0674	17.2212
A_23_P171237	ACRC	0.977266	1.02273	2.4578	2.20292	2.97316	4.54308
A_23_P4190	ACSF2	0.952394	1.04761	6.3934	2.36835	0.0344736	0.097146
A_32_P218332	ACSF3	1.02005	0.979954	1.08675	0.913877	0.654379	0.823931
A_23_P259797	ACSF3	1.08396	0.916036	1.16466	1.20158	0.47459	0.682454
A_23_P110212	ACSL1	1.30166	0.698336	1.96187	2.67357	2.93334	3.72607
A_24_P248606	ACSL3	1.33876	0.661243	2.38819	3.20129	4.79805	6.73301
A_23_P217564	ACSL4	1.07518	0.924818	0.629836	0.911431	1.1952	1.85603
A_33_P3390656	ACSL6	1.0271	0.972896	3.43788	5.22225	13.5173	16.0843
A_23_P7562	ACSL6	1.00839	0.991611	1.43026	2.32991	4.53724	4.9416
A_23_P210900	ACSS2	0.982364	1.01764	0.198117	0.179563	0.129622	0.178841
A_23_P339119	ACSS3	1.61123	0.388766	7.21725	6.07357	0.221895	0.270766
A_23_P1102	ACTA1	0.91338	1.08662	1.13903	1.13397	0.968093	1.81874
A_23_P150053	ACTA2	1.23401	0.765993	0.0420518	0.847977	0.00327712	0.00839334
A_23_P135769	ACTB	0.884182	1.11582	0.95094	0.79822	1.7824	1.4751
A_32_P137939	ACTB	0.944415	1.05558	1.00596	0.846287	1.34473	1.13813
A_24_P6903	ACTBL2	1.05109	0.948912	1.08321	1.13564	0.772636	0.72419
A_32_P156963	ACTG1	1.10228	0.897723	1.33827	1.18554	2.01342	1.47511
A_23_P39955	ACTG2	1.11075	0.889255	0.434919	1.46333	0.109001	0.0561514
A_23_P69249	ACTL6A	1.12551	0.874487	0.887446	0.599086	0.212286	0.201758
A_23_P145681	ACTL6B	0.919378	1.08062	10.2807	16.5379	31.4753	40.0116
A_33_P3288659	ACTL8	1.33374	0.666255	0.838826	0.712398	32.482	29.7884
A_23_P105957	ACTN1	1.08041	0.919593	0.816511	0.76068	0.28544	0.445138
A_23_P138881	ACTN3	1.14284	0.857163	1.02686	0.824954	0.188555	0.234996
A_23_P101655	ACTN4	0.947884	1.05212	0.86805	0.846894	0.382533	0.466635
A_33_P3416946	ACTR10	0.90737	1.09263	4.12205	3.63358	6.19881	5.45171
A_24_P278367	ACTR1A	0.914895	1.0851	1.22292	1.31627	1.28137	1.48093
A_23_P28279	ACTR1B	1.02142	0.978584	1.01975	1.09428	0.688378	0.889594
A_23_P377376	ACTR2	1.01616	0.983843	2.84688	2.50823	2.29989	2.41687
A_23_P108785	ACTR3	1.10287	0.897126	0.825459	0.855108	0.81654	1.04091
A_23_P123193	ACTR3B	1.11988	0.880119	0.310037	0.370033	0.382197	0.591449
A_33_P3334313	ACTR3B	1.1092	0.8908	0.237449	0.237594	0.201571	0.377736
A_24_P303594	ACTR3B	1.11299	0.887006	0.293418	0.333424	0.334986	0.469195
A_23_P162596	ACTR6	1.07932	0.920681	1.35573	1.42436	1.31827	1.16503
A_23_P80694	ACTR8	1.09415	0.90585	2.47808	2.83453	3.36744	3.08909
A_23_P79221	ACVR1	1.03775	0.962249	3.11843	3.70358	2.34142	3.10564
A_23_P153930	ACVR2A	1.02248	0.977524	2.52718	2.82299	4.07041	4.28408
A_32_P134209	ACVR2B	1.10012	0.899881	1.45223	1.30115	1.70017	1.59206
A_23_P57868	ACY1	1.05834	0.941656	1.01889	0.865546	0.500655	0.659832
A_23_P163143	ACYP1	0.996995	1.00301	1.30098	1.44981	1.32534	1.68609
A_24_P336848	ACYP2	1.17693	0.823067	2.75685	2.99601	3.20811	3.46551
A_23_P210482	ADA	1.00327	0.996732	0.502462	0.350671	0.00816115	0.0228005
A_33_P3272402	ADAD2	1.13154	0.868455	1.67681	3.91414	2.8753	6.79602
A_33_P3411090	ADAL	1.10666	0.893336	1.41982	1.34382	0.861026	0.781093
A_33_P3243857	ADAM10	1.0736	0.926395	2.38635	1.68715	1.21124	1.02611
A_23_P48886	ADAM10	1.10482	0.895177	2.12233	1.37731	0.787791	0.712562
A_23_P207345	ADAM11	0.965107	1.03489	3.24089	2.68344	4.54312	5.55551
A_33_P3386775	ADAM11	1.55198	0.448018	0.455977	0.466188	0.494099	0.510304
A_33_P3310929	ADAM12	0.895925	1.10407	1.75542	1.74669	0.47939	0.562311
A_33_P3380693	ADAM15	0.894042	1.10596	0.529105	0.55109	0.206611	0.248412
A_23_P143120	ADAM17	1.09997	0.900031	1.05003	0.970045	0.76533	1.05707
A_23_P374082	ADAM19	0.920043	1.07996	1.45234	2.05201	1.55875	1.68932
A_24_P243741	ADAM22	1.07726	0.922739	5.30065	6.24592	11.3551	11.158
A_23_P351667	ADAM23	1.21002	0.789984	1.00974	1.54688	2.2334	2.45485
A_23_P502343	ADAM33	1.14791	0.852088	0.433778	0.325272	1.07653	0.859141
A_24_P300777	ADAM8	0.806087	1.19391	1.65785	1.74039	2.48303	5.54286
A_23_P211039	ADAMTS1	1.09962	0.900375	0.482288	2.31698	0.434552	1.09505
A_33_P3223056	ADAMTS10	0.96544	1.03456	14.8005	33.2454	16.4439	35.1607
A_23_P393645	ADAMTS13	0.957173	1.04283	3.12411	3.6202	5.32929	7.01303
A_32_P34844	ADAMTS18	0.746221	1.25378	2.47935	4.97805	0.9585	1.44538
A_33_P3317392	ADAMTS19	0.825407	1.17459	0.445635	0.282567	0.170233	0.22006
A_23_P360754	ADAMTS4	1.13215	0.867848	1.75714	4.68877	0.294018	0.414831
A_33_P3372426	ADAMTS5	0.795479	1.20452	6.77042	4.47709	15.4184	19.081
A_23_P11005	ADAMTS7	0.857993	1.14201	0.689215	0.458435	0.418819	0.461298
A_33_P3215557	ADAMTS7	0.997184	1.00282	1.60491	1.38464	0.959211	0.999415
A_33_P3308347	ADAMTS8	1.34686	0.653136	3.90378	3.69131	0.422951	1.58348
A_32_P196263	ADAMTS9	1.09695	0.903053	9.50571	10.5064	2.57785	7.70024
A_23_P342138	ADAMTSL1	0.594898	1.4051	1.62019	5.54743	3.93296	20.2739
A_33_P3312509	ADAMTSL2	1.14375	0.85625	5.69292	4.87275	4.00561	9.81842
A_33_P3245489	ADAMTSL5	1.18299	0.817006	0.344148	0.333698	0.227414	0.226064
A_33_P3422133	ADAP1	1.09905	0.900949	3.55458	6.66108	10.0324	20.6196
A_23_P49816	ADAP2	1.21225	0.787745	4.24357	4.95471	10.2929	31.5675
A_24_P362317	ADAR	0.938821	1.06118	1.10574	1.1225	1.45578	1.56653
A_23_P211207	ADARB1	1.24058	0.759425	3.16447	5.10735	2.93875	5.44627
A_23_P86751	ADARB2	1.25769	0.742313	6.2549	6.53597	14.6665	20.5362
A_23_P141100	ADAT1	1.08091	0.91909	1.5905	1.83861	1.85138	2.11778
A_33_P3602006	ADAT2	1.00493	0.995073	0.769431	0.745055	1.33909	1.17378
A_33_P3268798	ADAT2	1.06898	0.931021	0.410924	0.389157	0.326477	0.377218
A_33_P3268793	ADAT3	0.832532	1.16747	1.35466	0.888948	0.400206	0.50815
A_24_P11462	ADC	0.927657	1.07234	1.07791	1.02094	1.29298	1.67216
A_23_P103371	ADC	0.816432	1.18357	1.51338	1.51191	1.53231	2.07064
A_23_P94365	ADCK5	0.83882	1.16118	0.701868	0.654593	0.874716	1.14864
A_24_P577694	ADCY1	1.01549	0.984507	1.95397	4.21842	6.27268	13.3941
A_23_P67864	ADCY3	0.897422	1.10258	0.761865	0.812088	0.64527	1.20835
A_23_P501547	ADCY6	0.893067	1.10693	2.03691	1.99013	1.5778	2.2966
A_24_P416177	ADCY7	1.1232	0.876802	0.128977	0.191549	0.350658	1.17837
A_24_P935103	ADCY9	1.07874	0.921261	0.710022	0.914454	0.717713	1.19523
A_33_P3392092	ADCYAP1	0.840081	1.15992	44.9183	119.058	106.768	156.396
A_24_P100742	ADD1	0.842159	1.15784	2.26247	2.67916	0.738835	2.02761
A_33_P3241786	ADD2	0.921649	1.07835	2.15684	3.25975	2.88998	5.36443
A_23_P421436	ADD2	1.2308	0.769205	1.46572	0.984428	1.07846	1.17431
A_33_P3241782	ADD2	0.991123	1.00888	5.05061	5.49232	5.24381	5.82723
A_24_P90097	ADD3	1.16811	0.831885	1.48398	1.83022	0.523472	1.02643
A_23_P18692	ADH5	0.939862	1.06014	1.00816	0.84655	0.887496	0.773004
A_23_P157569	ADHFE1	1.07687	0.923129	0.646302	1.01758	0.227179	0.264521
A_32_P52911	ADI1	1.01005	0.989952	1.19626	1.20141	0.44813	0.484165
A_23_P148194	ADI1	1.08683	0.913174	1.71912	1.73877	0.440193	0.591922
A_33_P3248765	ADIPOR1	0.967403	1.0326	1.57741	1.57001	1.32544	1.75596
A_23_P46627	ADIPOR1	1.0642	0.935797	1.18681	1.16999	0.774106	1.0642
A_23_P48121	ADIPOR2	1.06269	0.937309	0.791167	0.760908	0.359779	0.59312
A_23_P112596	ADK	1.12002	0.879983	0.56292	0.468877	0.251649	0.312354
A_23_P127948	ADM	1.33452	0.665477	0.0944576	0.368666	0.0137931	0.0189134
A_33_P3413910	ADM2	0.990634	1.00937	0.451436	0.339242	0.360586	0.407036
A_33_P3413905	ADM2	1.42979	0.570209	0.381703	0.802166	0.098294	0.273317
A_24_P134319	ADNP	1.1287	0.871297	1.03431	1.00333	1.41482	1.52938
A_23_P254179	ADNP	1.02409	0.975912	1.36484	1.42552	1.31543	1.51636
A_23_P164468	ADNP2	1.08283	0.917174	0.970746	0.771074	0.75968	0.856479
A_23_P202345	ADO	0.991416	1.00858	0.77318	0.884681	0.643701	0.9818
A_23_P55477	ADORA2B	1.03687	0.963134	0.915282	0.991638	0.0862835	0.203642
A_23_P14716	ADPGK	0.941625	1.05838	0.624603	0.513042	0.57105	0.730181
A_33_P3406927	ADPGK	1.0014	0.998604	0.83276	0.906195	0.831883	0.895767
A_23_P34568	ADPRHL2	0.859825	1.14018	1.47486	1.47245	1.05209	1.65214
A_33_P3377194	ADRA1A	1.13554	0.86446	0.735935	0.55202	1.0857	1.0758
A_23_P33326	ADRA1B	0.86774	1.13226	2.28434	5.88522	2.44044	9.16706
A_23_P138706	ADRA2A	1.1772	0.822798	0.936945	2.61517	2.83515	9.04478
A_23_P256158	ADRA2C	1.20943	0.790567	1.38439	2.67502	2.83452	20.3759
A_33_P3384392	ADRBK1	1.04319	0.956807	0.836723	1.08236	0.910832	1.23906
A_33_P3220919	ADRBK2	0.64612	1.35388	0.404134	0.483326	1.04478	1.26939
A_23_P68665	ADRM1	0.989742	1.01026	0.816113	0.808293	0.671509	0.847097
A_23_P155103	ADSL	1.11123	0.888768	0.370037	0.316126	0.265148	0.276605
A_23_P201432	ADSS	1.18923	0.810774	1.07755	1.12961	0.683647	0.799519
A_23_P76823	ADSSL1	1.00601	0.993988	1.44286	1.53083	1.50423	1.76572
A_23_P157299	AEBP1	0.967683	1.03232	1.21145	1.29769	0.112736	0.503378
A_24_P18621	AEBP2	1.08277	0.917234	1.03875	0.847533	0.543845	0.609527
A_23_P206077	AEN	0.9866	1.0134	0.200771	0.12942	0.109828	0.185923
A_33_P3214501	AEN	1.05651	0.943488	0.219159	0.159694	0.142689	0.223842
A_23_P165061	AES	1.09671	0.90329	1.98823	2.12788	2.08887	3.04383
A_23_P72387	AFAP1	1.10397	0.896026	6.27	7.4755	5.81688	8.60593
A_23_P406341	AFAP1L2	0.967342	1.03266	1.34194	1.70557	2.14566	3.72639
A_23_P316812	AFARP1	1.00572	0.994283	0.847108	0.681541	0.393587	0.402626
A_24_P414332	AFF1	1.17484	0.825164	1.05488	0.767402	0.206305	0.260862
A_23_P217468	AFF2	0.808845	1.19115	10.3232	13.7484	36.0388	37.1914
A_33_P3293888	AFF2	0.747575	1.25243	9.0843	9.30923	20.6574	17.7843
A_23_P373464	AFF3	0.85745	1.14255	5.44675	4.30915	15.4951	11.8928
A_24_P8318	AFF4	1.0409	0.959103	3.33872	3.3844	4.21872	5.0453
A_24_P286079	AFF4	1.18414	0.815859	1.59344	1.65176	1.49468	2.05046
A_23_P355289	AFG3L1	0.914176	1.08582	0.7415	0.60035	0.682138	0.802563
A_23_P135454	AFG3L2	1.01222	0.987782	1.12884	1.26177	0.945329	0.983114
A_33_P3215999	AFMID	0.756288	1.24371	0.95368	0.71102	0.526671	0.770235
A_33_P3421243	AFP	0.833988	1.16601	8.88856	7.02535	0.564101	0.963558
A_23_P102542	AFTPH	0.980948	1.01905	2.2368	2.58983	2.66903	3.6224
A_23_P428382	AFTPH	1.18146	0.818542	2.61579	3.16034	2.03023	3.09291
A_23_P7099	AGA	1.06289	0.937114	0.685845	0.39319	0.0470734	0.0616506
A_33_P3317305	AGAP1	0.915979	1.08402	2.27775	2.6343	7.63251	7.83999
A_23_P108404	AGAP1	1.01792	0.982081	1.21916	1.70703	2.01698	3.15911
A_33_P3375435	AGAP11	0.908413	1.09159	1.06334	0.716206	2.17756	2.17671
A_33_P3352148	AGAP2	0.744381	1.25562	4.84096	10.3798	11.2905	20.3658
A_33_P3240543	AGAP3	0.850396	1.1496	2.15519	2.76073	2.58047	4.06968
A_23_P111452	AGAP3	0.998398	1.0016	1.3438	1.39483	0.908998	1.68018
A_24_P729905	AGAP7	1.07611	0.923886	1.31947	1.04554	3.19669	3.15805
A_32_P230196	AGAP7	1.15401	0.845985	0.678266	0.522123	0.826823	0.867483
A_32_P221958	AGAP7	1.19663	0.803372	1.15457	0.964619	1.46316	1.47008
A_32_P41526	AGAP7	0.737481	1.26252	1.09524	1.22162	1.50383	1.8213
A_32_P82623	AGBL3	1.02227	0.977731	1.12525	0.839657	0.747081	0.797953
A_24_P196372	AGBL5	0.946715	1.05328	1.02158	1.08797	0.848838	0.755786
A_23_P93360	AGER	0.931658	1.06834	0.476037	0.397118	0.340208	0.35742
A_33_P3238997	AGFG1	0.82427	1.17573	2.47704	2.27279	4.70667	4.77708
A_33_P3238993	AGFG1	1.25135	0.748648	0.707124	0.680843	0.605788	0.946438
A_23_P311640	AGFG2	0.903314	1.09669	0.959459	0.910986	0.562266	0.621408
A_33_P3227666	AGGF1	0.999905	1.0001	1.44635	1.53571	1.36519	1.43826
A_23_P309224	AGK	1.18779	0.812207	0.654152	0.672811	0.740018	0.953163
A_23_P200298	AGL	0.989864	1.01014	0.707918	0.768286	0.58473	0.646566
A_23_P103720	AGMAT	1.3287	0.671298	1.05408	1.09826	9.01489	2.79602
A_23_P258093	AGPAT1	1.16093	0.839068	1.47874	1.22741	1.40502	1.19378
A_33_P3360540	AGPAT2	0.882914	1.11709	0.920507	0.499028	0.0501212	0.20438
A_24_P344711	AGPAT3	1.03894	0.961061	1.01243	1.03999	0.393317	0.534455
A_32_P141768	AGPAT4	1.04483	0.955175	1.61222	1.43034	1.28174	1.73364
A_33_P3323074	AGPAT4	1.16773	0.832267	0.986026	1.0387	0.652269	1.14003
A_33_P3323068	AGPAT4	1.16156	0.838444	1.10369	0.995923	0.546836	0.793579
A_33_P3217218	AGPAT5	1.06975	0.930252	0.890512	1.03073	1.09223	1.28139
A_24_P103686	AGPAT6	0.959607	1.04039	2.12322	2.01125	1.38552	2.26194
A_24_P602507	AGPHD1	1.00337	0.996631	5.91296	4.39477	0.776218	1.73039
A_32_P27706	AGPS	1.1204	0.879604	2.23462	2.37707	4.61538	5.04376
A_23_P368645	AGPS	1.14878	0.851223	2.46978	2.45761	4.38561	4.82275
A_33_P3397693	AGPS	1.20232	0.797679	1.81498	1.7252	2.30626	2.4947
A_23_P343411	AGRN	0.932781	1.06722	0.398903	0.499199	0.42078	0.548897
A_33_P3334185	AGTPBP1	0.826942	1.17306	1.91679	1.93854	3.62685	4.05264
A_23_P169278	AGTPBP1	1.12606	0.873939	0.785281	0.799632	0.666863	0.987843
A_23_P158596	AGTRAP	0.742447	1.25755	0.436202	0.313615	0.0238061	0.0311437
A_23_P41888	AGXT2L2	0.951671	1.04833	0.980487	0.989596	0.240064	0.381618
A_24_P28657	AHCTF1	1.11501	0.884987	1.50245	1.57281	1.57034	1.85425
A_24_P57367	AHCY	0.925378	1.07462	0.46851	0.362331	0.215639	0.198168
A_23_P368126	AHCYL1	1.12786	0.872142	0.877806	0.877023	0.472093	0.546448
A_24_P11307	AHCYL1	1.1496	0.850401	0.883478	0.828092	0.381288	0.436384
A_24_P72518	AHCYL2	0.953792	1.04621	0.895154	1.06427	1.11708	1.27769
A_23_P115331	AHDC1	0.914888	1.08511	3.60618	3.18215	3.58075	3.56409
A_33_P3215797	AHDC1	1.11458	0.885419	2.23684	2.22197	1.39193	1.46803
A_23_P70746	AHI1	1.29877	0.701234	1.44222	1.94862	2.47912	4.08409
A_24_P38143	AHI1	1.20491	0.795087	2.38986	3.29457	3.60448	6.46734
A_23_P21363	AHNAK	1.23812	0.761884	0.86016	0.843675	0.0628339	0.0554663
A_24_P943393	AHNAK	1.02161	0.97839	1.05207	1.05964	0.00374292	0.0204234
A_23_P215566	AHR	1.01842	0.981576	2.1926	2.73999	1.05725	1.96887
A_23_P117599	AHSA1	1.06238	0.937616	1.42799	1.63766	1.01093	1.64788
A_23_P372467	AHSA2	0.995475	1.00452	0.558624	0.48079	0.173904	0.226321
A_32_P182662	AIDA	1.13771	0.862289	0.528082	0.483054	0.416475	0.761824
A_23_P97457	AIDA	1.26779	0.732213	0.616663	0.52944	0.389361	0.608496
A_23_P214627	AIF1	1.0421	0.957895	10.6085	10.5933	0.211064	2.12215
A_33_P3260053	AIF1L	0.945202	1.0548	0.61945	0.637257	0.765638	0.823711
A_33_P3260026	AIF1L	0.782767	1.21723	0.675053	0.289824	0.0633083	0.0825747
A_23_P392384	AIF1L	0.924929	1.07507	0.297307	0.104558	0.0118141	0.0144808
A_23_P72537	AIFM1	0.986827	1.01317	0.77345	0.747953	0.454123	0.473446
A_32_P75094	AIFM2	1.02398	0.976021	5.75544	6.50809	3.54643	10.7592
A_33_P3416574	AIG1	1.11062	0.889379	1.24767	1.54123	1.98808	3.79914
A_33_P3416563	AIG1	1.10333	0.89667	1.74498	2.0588	2.40423	4.32442
A_23_P93431	AIG1	1.13691	0.863091	1.4842	1.89066	1.85208	3.58858
A_23_P70785	AIM1	0.840081	1.15992	0.721304	0.721304	1.08299	1.17187
A_33_P3327642	AIM1L	0.715094	1.28491	1.02496	0.916609	3.4941	7.73636
A_32_P44394	AIM2	0.829594	1.17041	1.47437	1.49984	3.65885	4.58671
A_23_P121686	AIMP1	1.132	0.868001	0.678653	0.553532	0.375127	0.463091
A_23_P70991	AIMP2	1.18423	0.815774	0.58147	0.521818	0.286359	0.376609
A_23_P75380	AIP	0.97866	1.02134	1.46403	1.5673	1.24956	1.29787
A_23_P23155	AJAP1	0.816295	1.1837	7.14452	7.10203	7.49336	11.956
A_24_P278192	AK1	1.00147	0.99853	3.32557	3.66382	4.01151	4.96186
A_23_P217088	AK1	0.918855	1.08115	3.1941	3.4856	3.9026	3.52114
A_23_P200404	AK2	1.33053	0.669472	0.617037	0.469898	0.241008	0.397519
A_24_P179903	AK2	1.28159	0.71841	0.808255	0.646665	0.323851	0.525091
A_24_P500891	AK2	1.31219	0.687807	0.424796	0.300917	0.199068	0.221791
A_33_P3392580	AK2	1.16568	0.834324	1.04946	0.790134	0.498699	0.348972
A_33_P3263061	AK3	1.03337	0.966635	0.786874	0.861576	0.977632	1.14216
A_24_P247106	AK3	1.13894	0.861055	1.2268	1.28949	1.31065	1.54229
A_32_P95067	AK3L1	1.07877	0.92123	0.213871	0.161491	1.43912	1.4525
A_32_P108655	AK3L1	0.99884	1.00116	0.094377	0.117393	0.0930968	0.140049
A_24_P342632	AK5	1.18522	0.81478	4.70244	11.1078	18.926	38.0774
A_32_P132438	AKAP1	0.940624	1.05938	1.57615	1.64348	1.54679	2.52166
A_23_P317105	AKAP10	1.05465	0.945351	2.19917	2.17002	2.86418	3.47814
A_33_P3409447	AKAP11	0.758355	1.24164	6.48029	6.29	13.1416	12.909
A_23_P204929	AKAP11	1.12194	0.878063	2.06694	2.5993	3.45419	3.51228
A_23_P111311	AKAP12	1.21675	0.783251	4.70055	5.54489	2.67932	4.0823
A_32_P152437	AKAP12	1.20331	0.796685	5.47552	7.21177	3.16111	4.87367
A_23_P214897	AKAP12	1.10309	0.89691	7.68972	9.13309	3.87284	5.74645
A_24_P142095	AKAP13	0.877139	1.12286	1.59111	1.49602	1.27271	1.81837
A_23_P259594	AKAP7	1.10685	0.893154	0.955533	1.29258	0.76285	1.3837
A_33_P3417950	AKAP8	0.990917	1.00908	1.74535	1.62211	1.17334	1.30939
A_23_P153767	AKAP8L	1.02861	0.97139	2.14929	2.61369	1.27591	2.46349
A_33_P3380211	AKAP9	1.06284	0.937158	8.10533	10.4054	22.0648	24.3516
A_23_P309261	AKAP9	1.09951	0.900495	4.49489	6.06389	9.64784	11.9102
A_23_P348749	AKD1	1.24718	0.752825	0.994035	1.12319	1.3329	2.17684
A_23_P256148	AKIRIN1	0.963762	1.03624	1.3864	1.08556	1.0633	1.21019
A_33_P3294404	AKIRIN1	0.940357	1.05964	1.50905	1.24187	1.07674	1.25252
A_33_P3354267	AKIRIN1	1.07961	0.920392	1.11047	0.95883	0.784344	0.834278
A_23_P428827	AKIRIN2	1.17151	0.828488	1.6919	1.07069	1.49836	1.68953
A_24_P79755	AKR1A1	0.921611	1.07839	0.677203	0.640107	0.322837	0.435937
A_23_P258190	AKR1B1	0.968358	1.03164	0.576488	0.628087	0.460569	0.73944
A_24_P152968	AKR1C1	1.0554	0.9446	8.46531	11.0747	23.2485	26.448
A_23_P257971	AKR1C1	1.16489	0.835115	10.1127	12.7416	17.1601	21.1551
A_23_P138541	AKR1C3	1.18376	0.816245	14.2882	17.4355	20.187	36.2958
A_33_P3272291	AKR1C4	1.19834	0.801664	2.76774	2.85573	4.56009	7.47672
A_23_P115356	AKR7A2	0.992381	1.00762	0.723163	0.56705	0.187061	0.181978
A_23_P103968	AKR7A3	0.989733	1.01027	0.936978	0.697105	0.452776	0.35018
A_33_P3218004	AKR7L	0.920728	1.07927	0.681684	0.485535	1.1606	0.826231
A_33_P3217998	AKR7L	1.02468	0.975324	0.687923	0.511844	0.211	0.200356
A_33_P3275235	AKT1	0.905549	1.09445	0.618354	0.734948	0.56011	0.725208
A_33_P3344201	AKT1S1	0.877256	1.12274	0.700757	0.552309	0.312685	0.322989
A_33_P3381647	AKT2	0.979823	1.02018	1.75659	1.79168	2.57867	3.08578
A_23_P208870	AKT2	0.965551	1.03445	1.29478	1.12096	0.324484	0.448517
A_23_P160354	AKT3	0.876942	1.12306	4.75071	5.32279	6.01093	7.86314
A_24_P110983	AKT3	1.00548	0.994523	2.40242	2.57862	2.21633	3.32719
A_33_P3390731	AKTIP	1.09909	0.900906	0.991319	1.35793	0.8495	1.45053
A_33_P3340990	AKTIP	1.0337	0.966303	2.15081	2.67004	1.68254	2.66209
A_23_P217114	ALAD	0.972268	1.02773	2.24167	2.45025	2.30788	3.00273
A_24_P191588	ALAS1	1.02368	0.976318	1.33355	1.51178	1.31699	1.60569
A_33_P3713357	ALCAM	1.04423	0.955769	6.20197	9.1398	7.92815	13.0361
A_24_P5743	ALDH16A1	0.90029	1.09971	1.08806	0.699554	0.457526	0.324159
A_23_P1361	ALDH18A1	1.10215	0.897847	0.602921	0.558877	0.347147	0.421726
A_24_P64233	ALDH1B1	1.02192	0.978078	0.359729	0.294547	0.182935	0.454947
A_23_P36753	ALDH2	1.08607	0.913932	1.41934	1.74257	1.32583	1.32643
A_33_P3336622	ALDH3A2	0.959695	1.0403	3.15925	3.47923	2.85323	4.03797
A_33_P3336617	ALDH3A2	1.08104	0.918962	1.42994	1.283	0.790232	0.929441
A_23_P170337	ALDH4A1	0.997615	1.00239	0.721372	0.610614	0.526092	0.574533
A_24_P115007	ALDH5A1	1.11824	0.881757	1.06452	1.60032	1.87594	1.71133
A_23_P128967	ALDH6A1	1.03689	0.96311	1.64256	1.53235	0.861425	0.647838
A_33_P3330498	ALDH7A1	0.842508	1.15749	1.14368	1.3417	1.60704	1.50363
A_33_P3330503	ALDH7A1	1.06762	0.932385	0.943745	1.00741	0.58953	0.451753
A_23_P70231	ALDH7A1	1.05966	0.940335	0.856729	0.736377	0.256142	0.314194
A_24_P385280	ALDH9A1	1.08132	0.918678	1.17559	1.155	0.409771	0.550233
A_23_P88963	ALDOA	0.822048	1.17795	0.894873	0.814255	0.566017	0.598325
A_23_P78108	ALDOC	0.855302	1.1447	0.237728	0.18403	0.161466	0.261735
A_23_P66306	ALG1	1.00064	0.999364	1.09528	1.10876	0.987986	1.10808
A_24_P565556	ALG1	1.03889	0.961108	0.503791	0.53086	0.502819	0.496866
A_32_P169131	ALG1	0.923897	1.0761	1.26939	1.20985	0.928661	1.1143
A_24_P586523	ALG1	0.985472	1.01453	0.955512	0.873743	0.554022	0.45886
A_33_P3230881	ALG10	1.01238	0.987619	1.81469	1.53833	1.92752	1.52873
A_32_P89679	ALG10B	1.00749	0.992506	1.82229	1.74826	1.99142	1.96026
A_33_P3230876	ALG11	1.02631	0.973686	2.79753	2.35766	3.5479	2.69482
A_23_P60718	ALG12	0.866659	1.13334	1.20069	1.0769	0.672255	0.755821
A_23_P11279	ALG13	1.09456	0.905436	1.74752	1.49152	1.138	1.18671
A_23_P257423	ALG14	1.09633	0.903674	1.02833	0.908431	0.751124	0.695115
A_32_P158355	ALG1L	0.9979	1.0021	1.24126	1.35798	0.870875	0.794376
A_33_P3324692	ALG1L2	0.899318	1.10068	1.30872	1.23663	1.58556	1.73102
A_33_P3329644	ALG1L2	0.929187	1.07081	1.09867	1.08122	0.663485	0.577217
A_33_P3297050	ALG2	0.964279	1.03572	2.30938	2.09598	1.54575	1.5993
A_23_P146728	ALG2	1.11099	0.889007	0.750972	0.726082	0.398043	0.524668
A_24_P414269	ALG3	1.14662	0.853382	1.20226	0.839507	0.461242	0.593915
A_23_P151436	ALG5	0.981809	1.01819	1.01542	1.04023	0.814242	0.866729
A_23_P35168	ALG6	1.09007	0.909934	0.744892	0.666627	0.521389	0.53857
A_23_P13554	ALG8	1.06892	0.93108	0.733608	0.47944	0.237984	0.247199
A_24_P795594	ALG9	1.12623	0.873773	1.65673	2.09583	1.96569	1.50309
A_23_P324304	ALK	1.04501	0.954994	0.719886	0.783539	0.222396	1.70689
A_23_P14543	ALKBH1	1.14602	0.85398	0.889331	0.916819	0.894392	0.95127
A_32_P28939	ALKBH2	0.966384	1.03362	0.764532	0.706121	0.508812	0.519927
A_23_P35989	ALKBH3	1.17289	0.827109	0.421525	0.441343	0.540385	0.554161
A_33_P3225250	ALKBH3	1.12402	0.875977	0.358264	0.445048	0.489681	0.425628
A_23_P255523	ALKBH4	1.0707	0.929305	0.977984	0.971391	0.980842	1.13706
A_23_P153050	ALKBH5	0.853534	1.14647	1.17984	1.12284	1.33697	1.54043
A_33_P3239854	ALKBH5	0.832987	1.16701	0.727092	0.744131	0.876321	0.929138
A_23_P39402	ALKBH6	0.903563	1.09644	2.46429	2.69431	1.91163	1.9994
A_24_P91472	ALKBH7	1.01665	0.983353	0.802113	0.851812	0.877845	0.750678
A_23_P371876	ALKBH8	1.11813	0.881865	2.26522	2.39277	3.99793	3.61117
A_23_P312174	ALMS1	1.13392	0.866076	0.822103	0.687899	0.361413	0.332363
A_23_P435657	ALMS1P	1.1475	0.852503	0.959418	0.773665	2.45766	2.03777
A_23_P133133	ALPK1	0.754623	1.24538	26.4862	19.6507	4.73201	6.25683
A_23_P15876	ALPK2	1.15459	0.84541	2.15593	3.60382	0.0608378	0.128919
A_33_P3210099	ALPK3	1.21532	0.784678	1.41029	1.20346	3.04417	4.2993
A_24_P353619	ALPL	0.83879	1.16121	0.163696	0.086427	0.129294	0.13825
A_24_P131580	ALPPL2	1.09798	0.902018	0.556774	0.506818	0.637696	0.580947
A_23_P209430	ALS2	1.08962	0.910378	0.861326	0.863822	0.884744	1.20445
A_23_P377664	ALS2	1.14222	0.857778	0.759111	0.664733	0.465302	0.374148
A_24_P941831	ALS2CR4	0.813964	1.18604	2.45585	2.37187	3.41502	3.5502
A_23_P370097	ALS2CR4	0.972123	1.02788	1.3808	0.995456	0.334204	0.476918
A_33_P3323218	ALS2CR8	0.984633	1.01537	2.32954	2.71996	2.56288	3.78135
A_23_P59988	AMAC1L2	1.12497	0.875035	1.06458	0.796933	7.08344	7.0939
A_33_P3259736	AMACR	1.07844	0.921562	2.82882	2.45413	3.97321	3.97637
A_33_P3313245	AMACR	1.04654	0.953464	1.67709	1.76499	1.39209	1.74587
A_23_P353742	AMBRA1	1.03659	0.963413	1.37243	1.54682	1.42715	1.92133
A_33_P3395369	AMD1	1.06815	0.931851	0.760075	0.703314	0.925508	1.19849
A_24_P371962	AMD1	1.03228	0.96772	0.433756	0.378432	0.306769	0.464525
A_33_P3491294	AMDHD2	1.02898	0.971022	0.900548	0.785949	0.205604	0.180653
A_24_P135444	AMFR	0.975975	1.02402	0.674579	0.934647	0.753397	1.23209
A_23_P141005	AMFR	0.820224	1.17978	2.43773	3.10487	3.16135	4.05215
A_23_P78944	AMH	0.822324	1.17768	1.7656	1.43714	2.66095	2.21618
A_33_P3369461	AMIGO1	0.773478	1.22652	4.31982	6.09159	7.98716	10.6083
A_23_P14083	AMIGO2	1.05881	0.941192	7.99191	9.4493	8.52515	20.3393
A_23_P306655	AMIGO3	0.901216	1.09878	1.46126	1.24724	1.23126	1.31552
A_33_P3234347	AMMECR1	1.05216	0.947842	0.614756	0.555449	1.49801	1.4745
A_32_P201773	AMMECR1	1.05416	0.945844	0.527628	0.333105	0.298593	0.198277
A_23_P40039	AMMECR1L	0.948095	1.05191	0.911969	0.923088	1.06176	1.37642
A_23_P48455	AMN	0.885582	1.11442	0.424477	0.302865	0.299507	0.310519
A_24_P100830	AMN1	1.13923	0.860771	1.59442	2.56147	2.77784	4.79894
A_24_P344961	AMOT	0.959498	1.0405	0.480629	0.535065	0.404787	0.530743
A_33_P3271196	AMOTL1	0.962052	1.03795	0.624974	0.553327	0.498786	0.659774
A_24_P401768	AMOTL1	1.01268	0.987317	1.03278	1.05438	0.788452	1.17603
A_23_P166686	AMOTL2	0.988906	1.01109	1.27555	1.56116	1.73604	2.26029
A_23_P201596	AMPD2	0.924883	1.07512	1.0644	1.10397	0.942454	1.45016
A_23_P31273	AMPH	1.12484	0.87516	1.07438	1.41134	2.2874	2.78723
A_23_P257164	AMT	1.25885	0.74115	1.24919	1.03101	0.800687	0.960537
A_24_P174503	AMT	1.15285	0.847149	1.61982	1.5225	1.07193	1.32797
A_33_P3365193	AMY1C	0.948088	1.05191	2.11517	2.74318	7.73831	7.93029
A_23_P23611	AMY1C	0.861584	1.13842	2.08628	2.52531	5.96682	6.45401
A_33_P3380837	AMZ1	1.23095	0.769049	0.912444	0.669041	5.42717	4.593
A_33_P3223472	AMZ2	1.10861	0.891388	1.20994	1.24741	0.972196	1.22253
A_23_P15564	AMZ2	0.992928	1.00707	2.40817	2.40018	1.79277	2.3496
A_33_P3363655	ANAPC1	0.946094	1.05391	0.764529	0.632188	2.15464	1.94865
A_33_P3262138	ANAPC1	1.19744	0.802564	0.546337	0.383169	0.787881	0.683848
A_24_P186346	ANAPC1	1.18737	0.812633	0.427001	0.347742	0.423929	0.375932
A_23_P17204	ANAPC1	1.12772	0.872283	0.634121	0.464778	0.250464	0.273726
A_23_P250994	ANAPC10	1.02799	0.972011	1.07312	0.951274	0.586518	0.684046
A_23_P27147	ANAPC11	0.967684	1.03232	1.35923	1.15222	0.731393	1.01295
A_32_P16854	ANAPC13	1.07493	0.925073	1.33957	1.52489	0.96937	1.02481
A_23_P317800	ANAPC4	1.05924	0.940762	1.07697	0.980549	0.726127	0.813895
A_23_P204448	ANAPC5	1.03109	0.968909	0.984768	0.871276	0.537114	0.702099
A_23_P44643	ANAPC7	1.15352	0.846478	0.870681	0.943461	0.740525	1.0295
A_33_P3236177	ANG	0.853575	1.14642	0.970032	0.752342	0.132877	0.703374
A_23_P363406	ANGEL1	1.04911	0.950891	0.693078	0.708333	0.256325	0.547008
A_24_P28619	ANGEL2	1.02014	0.97986	1.03086	0.979188	0.942402	0.958344
A_23_P216023	ANGPT1	0.946977	1.05302	4.63771	5.39542	0.287486	0.454061
A_23_P126706	ANGPTL1	1.09651	0.903486	204.992	272.695	5.56677	7.16163
A_33_P3844650	ANGPTL2	0.899382	1.10062	0.305985	0.274755	0.0462133	0.0793482
A_33_P3295358	ANGPTL4	0.671429	1.32857	9.06495	13.0593	0.822077	3.9817
A_23_P216108	ANK1	1.0702	0.929804	6.51935	11.7391	16.0056	30.6546
A_33_P3287967	ANK2	0.88024	1.11976	3.34262	5.90938	8.01835	9.19301
A_23_P133068	ANK2	0.994604	1.0054	2.03543	3.9044	3.72692	4.31334
A_24_P162173	ANK3	0.882387	1.11761	3.67775	4.72178	16.0715	13.9737
A_23_P202269	ANK3	1.05016	0.949844	2.78772	4.11332	7.85584	7.8733
A_33_P3218783	ANK3	1.06553	0.934467	2.85351	3.31823	6.19111	5.99083
A_24_P151834	ANKFY1	0.938981	1.06102	0.58365	0.357525	4.19116	3.73836
A_24_P303145	ANKH	0.855443	1.14456	14.2257	41.0369	34.1311	38.0849
A_24_P371628	ANKH	0.708415	1.29158	4.98011	11.178	8.83341	10.3593
A_23_P92642	ANKHD1	1.10708	0.892917	0.596664	0.412309	0.377343	0.351514
A_23_P58443	ANKHD1-EIF4EBP3	1.02578	0.974219	1.25909	0.998033	0.782789	0.713095
A_23_P355623	ANKIB1	1.10422	0.895775	1.6188	1.9582	1.98723	3.00134
A_33_P3329784	ANKLE2	0.907395	1.0926	2.71393	2.62065	2.34999	2.65902
A_23_P10858	ANKLE2	1.03429	0.965709	1.06018	1.16645	0.775218	1.1323
A_33_P3315554	ANKMY1	0.938762	1.06124	0.970272	0.728621	0.585325	0.690146
A_23_P20002	ANKMY2	1.2054	0.794597	1.2667	1.51668	1.41658	2.01608
A_24_P337397	ANKRA2	1.04186	0.958141	1.6031	2.06846	1.18469	1.41477
A_23_P205046	ANKRD10	0.856964	1.14304	0.651568	0.615084	0.823981	0.976308
A_33_P3269728	ANKRD10	1.15629	0.843708	0.38584	0.347138	0.570758	0.480136
A_24_P324405	ANKRD11	1.11323	0.886765	3.40117	2.75104	3.54922	3.89353
A_33_P3280044	ANKRD11	1.0843	0.915697	2.39592	2.04974	2.23071	2.77206
A_23_P163639	ANKRD11	1.09564	0.904359	1.56756	1.42426	0.944002	1.32629
A_33_P3349466	ANKRD12	1.49224	0.50776	5.41034	8.56883	23.8127	22.4979
A_33_P3294524	ANKRD12	1.27124	0.728759	6.56054	8.29693	17.6103	18.2815
A_24_P179183	ANKRD12	1.26047	0.739534	4.56823	5.91331	11.067	10.9792
A_24_P307572	ANKRD13A	0.940659	1.05934	2.97783	2.61687	3.24539	2.78655
A_24_P98975	ANKRD13A	1.01002	0.989976	1.4495	1.40597	1.89942	1.43555
A_23_P380881	ANKRD13B	0.96055	1.03945	0.7918	0.966609	1.24753	1.70991
A_33_P3235189	ANKRD13B	0.949397	1.0506	0.673186	0.695788	0.847438	0.94684
A_33_P3348469	ANKRD13C	1.09008	0.909917	1.82729	2.11988	2.38933	3.39658
A_33_P3261700	ANKRD13C	1.16035	0.839648	1.50029	1.60844	1.89543	2.07569
A_33_P3228285	ANKRD13D	0.979482	1.02052	1.45818	1.90932	2.22419	3.13868
A_33_P3267502	ANKRD16	0.905676	1.09432	1.2251	1.079	0.778702	0.730983
A_33_P3412538	ANKRD17	1.00633	0.993671	1.35395	1.2928	1.56392	1.632
A_33_P3401902	ANKRD20A2	1.07498	0.925021	7.69382	8.38965	21.6791	32.9489
A_33_P3277753	ANKRD23	0.839988	1.16001	0.812999	0.854318	1.59255	2.46291
A_23_P115597	ANKRD26	1.17434	0.825662	1.32789	1.18199	1.48932	1.80668
A_23_P153640	ANKRD27	0.997746	1.00225	0.564828	0.604405	0.599266	0.911448
A_24_P217365	ANKRD28	1.13581	0.864193	1.77866	2.24972	4.15104	5.44216
A_24_P212072	ANKRD32	0.924918	1.07508	1.56271	1.22653	1.41268	1.70787
A_23_P144684	ANKRD32	0.982557	1.01744	1.27487	1.50966	0.747378	1.14504
A_32_P516342	ANKRD33	1.12603	0.873968	0.90917	0.793183	1.55699	1.57144
A_23_P325690	ANKRD35	1.49962	0.500378	1.90953	2.1147	0.382017	1.50789
A_33_P3335030	ANKRD36	1.2307	0.769297	1.46576	1.30791	11.9102	9.34396
A_33_P3215788	ANKRD36	1.10669	0.89331	2.53872	4.40826	14.3388	16.9159
A_24_P336931	ANKRD36	1.12641	0.873593	2.3862	5.10518	6.34077	8.46817
A_33_P3415744	ANKRD36B	1.15783	0.84217	0.723964	0.793578	10.8813	11.4904
A_33_P3261648	ANKRD36B	1.14103	0.858969	1.53148	1.72479	11.878	12.231
A_24_P237586	ANKRD37	0.774451	1.22555	1.85166	1.11762	0.583439	0.935451
A_33_P3294053	ANKRD39	0.923981	1.07602	1.35601	1.32312	1.35614	1.61338
A_33_P3386581	ANKRD40	0.923752	1.07625	0.954897	0.817627	0.763104	0.98638
A_33_P3278144	ANKRD42	1.03255	0.967451	0.952743	0.858583	1.08493	0.83362
A_23_P304110	ANKRD43	0.438001	1.562	22.988	99.5751	92.1361	325.389
A_33_P3219697	ANKRD45	1.25783	0.742169	0.417906	0.321031	2.96857	2.53563
A_23_P94095	ANKRD46	1.10083	0.899166	1.27521	1.93669	2.65148	3.74533
A_23_P24365	ANKRD49	1.18408	0.815919	0.612887	0.507231	0.663832	0.715841
A_33_P3231140	ANKRD50	1.06298	0.937025	5.10634	6.0196	7.46625	9.73677
A_33_P3267305	ANKRD52	0.852856	1.14714	1.09448	1.03129	0.915102	1.3048
A_23_P120921	ANKRD54	0.948546	1.05145	1.47192	1.52574	1.60733	2.06096
A_33_P3219785	ANKRD57	0.969028	1.03097	0.910626	1.08658	0.568568	0.82465
A_32_P123255	ANKRD58	1.0266	0.973401	0.532439	0.940494	0.945411	2.40634
A_33_P3278455	ANKRD6	1.0248	0.975202	0.503915	0.730424	0.870519	1.29647
A_33_P3263666	ANKRD9	0.977324	1.02268	0.664739	0.630501	0.19597	0.324422
A_23_P156748	ANKS1A	1.09401	0.905986	2.25732	2.46132	1.93297	2.50698
A_33_P3258003	ANKS1B	0.919064	1.08094	16.779	42.9523	100.102	117.492
A_33_P3258004	ANKS1B	0.7462	1.2538	9.10017	27.1728	27.3368	45.909
A_23_P356717	ANKS1B	0.840081	1.15992	16.6095	54.3056	39.1355	76.241
A_33_P3211153	ANKS3	0.891557	1.10844	1.56714	1.5844	1.59176	2.13045
A_23_P362183	ANKS6	0.951813	1.04819	0.644778	0.542071	0.265658	0.390936
A_23_P119907	ANKZF1	0.889146	1.11085	2.69999	2.708	2.1752	2.95805
A_23_P356684	ANLN	1.21957	0.78043	0.484777	0.247294	0.0227845	0.0331622
A_33_P3328426	ANO10	1.02958	0.970425	0.572454	0.569647	0.315712	0.479965
A_33_P3371224	ANO10	1.02981	0.970193	0.608936	0.602081	0.338836	0.505652
A_32_P141238	ANO2	0.909135	1.09086	2.69672	1.9776	0.22453	0.600339
A_23_P409093	ANO4	1.01741	0.982591	12.4493	46.7188	23.9442	42.635
A_24_P100996	ANO5	1.22696	0.773038	2.81924	5.24584	4.85562	11.1987
A_23_P389118	ANO6	1.17649	0.823511	0.864161	0.758582	0.187793	0.394804
A_32_P73452	ANO8	0.851186	1.14881	1.16153	1.25893	2.28427	2.28557
A_32_P186027	ANP32A	1.17965	0.820351	0.918667	0.679087	0.418159	0.669058
A_32_P133670	ANP32A	1.05825	0.941752	1.34451	0.729709	0.31022	0.490499
A_23_P20615	ANP32B	1.0499	0.950099	0.799772	0.552489	0.170021	0.268673
A_23_P92520	ANP32C	1.10296	0.897041	1.16356	0.602769	0.394587	1.46065
A_23_P87580	ANP32D	0.933391	1.06661	1.74424	0.853067	0.527652	0.700896
A_24_P225468	ANP32E	1.0907	0.909298	0.90209	0.546239	0.157445	0.175492
A_23_P160934	ANP32E	0.943614	1.05639	1.42848	0.727232	0.246	0.227065
A_33_P3407299	ANP32E	0.959405	1.04059	0.815129	0.376538	0.0609125	0.0601978
A_24_P131522	ANTXR1	0.970191	1.02981	2.40843	1.63335	0.112359	0.129322
A_23_P170733	ANTXR2	1.02029	0.979705	1.24283	0.774145	0.0315184	0.0268698
A_23_P1170	ANUBL1	1.06456	0.935437	2.34118	2.60024	3.47579	4.32131
A_23_P94501	ANXA1	1.15632	0.843676	0.695908	0.842636	0.0220128	0.033292
A_23_P35399	ANXA11	0.899873	1.10013	0.98082	0.844916	0.015918	0.0979676
A_32_P148345	ANXA2	1.25986	0.740144	0.908701	0.714035	0.196945	0.800277
A_23_P146644	ANXA2	1.0411	0.958901	0.366715	0.349919	0.0147005	0.0380665
A_24_P204244	ANXA2P1	1.05859	0.941408	0.330121	0.330616	0.013881	0.0363848
A_23_P121716	ANXA3	1.40891	0.591093	0.201197	0.702917	0.0461264	0.15707
A_23_P16976	ANXA4	1.33846	0.661542	1.53432	2.30091	0.512329	0.527672
A_23_P69720	ANXA5	1.02902	0.970983	0.724378	0.539942	0.0294517	0.0415869
A_23_P357104	ANXA6	0.953237	1.04676	1.82565	1.4487	0.235706	0.375788
A_33_P3329949	ANXA7	1.12551	0.874491	0.896723	0.823086	0.250205	0.294992
A_23_P86570	ANXA7	1.08798	0.912018	0.878324	0.87285	0.213283	0.263112
A_23_P426305	AOC3	1.06351	0.936491	1.67639	1.44843	1.70939	4.80728
A_23_P69791	AP1AR	1.04855	0.951447	1.16717	1.19613	1.22098	1.53246
A_33_P3317593	AP1B1	0.930862	1.06914	1.54936	1.46242	1.08858	1.2569
A_23_P6398	AP1B1	0.771787	1.22821	1.79186	2.03056	0.939436	1.25353
A_24_P381962	AP1G1	0.997337	1.00266	1.46127	1.36249	1.76762	1.52145
A_23_P2967	AP1G2	0.861065	1.13894	9.1791	11.657	14.0846	14.0208
A_23_P55802	AP1M1	0.905885	1.09411	1.07736	1.14748	1.21999	1.28251
A_23_P78543	AP1M2	0.835986	1.16401	0.777991	0.992172	0.761162	1.70588
A_23_P157404	AP1S1	0.944784	1.05522	1.91479	2.09901	1.16184	1.76214
A_23_P217384	AP1S2	1.13379	0.866212	1.3843	1.46106	2.03466	1.77221
A_33_P3258782	AP1S2	1.02344	0.976565	2.51344	2.47376	3.3028	2.79284
A_33_P3275707	AP1S3	1.12671	0.873288	0.926437	0.860991	2.64324	3.16067
A_23_P4885	AP2A1	0.885706	1.11429	0.920739	1.1339	1.02966	1.1649
A_24_P932418	AP2A2	1.05399	0.946014	3.09068	3.50159	3.18054	5.42983
A_33_P3311863	AP2A2	0.994333	1.00567	4.07799	5.41445	2.80038	6.52465
A_24_P253827	AP2B1	0.662514	1.33749	2.39255	2.53923	2.08576	2.811
A_33_P3378800	AP2M1	0.979278	1.02072	1.49435	1.46658	1.22222	1.32432
A_33_P3346663	AP2S1	0.906646	1.09335	0.972751	0.925847	0.645888	0.799181
A_23_P136635	AP3B1	1.10226	0.897743	0.703705	0.528813	0.253466	0.292573
A_23_P77304	AP3B2	0.897736	1.10226	6.24694	8.17371	12.1801	13.6446
A_33_P3571120	AP3D1	0.899028	1.10097	1.08098	1.02386	0.461085	0.702724
A_23_P158938	AP3M1	1.06771	0.932291	1.06586	0.921477	0.840021	0.796811
A_24_P64039	AP3M2	1.06376	0.936242	1.36368	1.54095	1.32076	1.93154
A_23_P69958	AP3S1	1.02948	0.970518	0.70962	0.723353	0.667942	0.807961
A_33_P3286254	AP3S1	1.0022	0.997798	0.791427	0.790554	0.759409	0.874343
A_33_P3429576	AP3S1	1.03669	0.963311	0.694312	0.695717	0.510544	0.660214
A_24_P287691	AP3S2	1.05505	0.944953	0.958588	0.863437	0.766267	0.889287
A_23_P160729	AP4B1	1.05636	0.943637	1.44641	1.52402	1.2393	1.25266
A_24_P929369	AP4E1	1.06511	0.934889	1.13324	0.939951	1.18233	1.13647
A_23_P157051	AP4M1	0.887981	1.11202	2.32476	2.40058	1.80791	2.16631
A_24_P12281	AP4S1	1.11843	0.881568	1.76587	2.05029	2.53475	4.0763
A_24_P401645	AP4S1	1.10665	0.893346	2.48258	2.4654	2.66611	4.16089
A_23_P36611	APAF1	1.16984	0.830156	0.952745	0.785814	0.676884	1.27553
A_33_P3295655	APBA1	0.922552	1.07745	8.74428	20.4829	20.9328	39.1845
A_33_P3295650	APBA1	0.956787	1.04321	0.727026	0.727674	1.08589	1.36543
A_23_P146849	APBA2	0.957671	1.04233	1.72229	2.84553	3.66441	5.90872
A_33_P3295640	APBA3	0.915077	1.08492	1.39289	1.53413	0.681456	1.27353
A_23_P1998	APBB1	0.812994	1.18701	2.30675	3.33774	2.79707	4.15775
A_33_P3251901	APBB2	1.00511	0.994895	1.97854	2.33954	4.50357	6.12932
A_33_P3251896	APBB2	1.15107	0.848934	0.957399	1.17724	1.63725	2.24169
A_23_P110445	APBB3	0.870913	1.12909	2.36012	2.58445	2.92894	3.19331
A_33_P3408983	APC	1.06136	0.93864	7.46928	8.33462	17.6291	17.5617
A_23_P70213	APC	1.1051	0.894901	3.99875	6.24058	10.2709	12.6455
A_23_P101905	APC2	1.05097	0.949031	1.98468	2.07435	2.86285	3.53362
A_23_P337262	APCDD1	0.928932	1.07107	13.5047	5.50558	0.0631404	0.14118
A_23_P41143	APEH	0.958666	1.04133	1.21218	1.14795	0.585467	0.731543
A_23_P151653	APEX1	0.964929	1.03507	0.833068	0.827562	0.426633	0.44833
A_23_P256682	APEX2	1.04642	0.953583	0.750521	0.513902	0.212106	0.243467
A_23_P12329	APH1A	0.91395	1.08605	0.887872	0.888324	0.440927	0.484954
A_23_P930	APH1A	0.854358	1.14564	1.26663	1.56409	0.52969	0.708725
A_23_P205997	APH1B	0.941554	1.05845	1.47572	1.15268	0.186721	0.21104
A_23_P203255	API5	1.17709	0.822907	1.64925	1.17278	1.01348	1.18025
A_24_P312692	API5	1.32349	0.676511	0.496827	0.443442	0.328911	0.39755
A_23_P2066	APIP	1.37064	0.629361	0.435058	0.516709	0.21349	0.30332
A_33_P3300395	APITD1	1.0191	0.9809	0.966186	0.803833	0.415988	0.499684
A_23_P27983	APLP1	0.853432	1.14657	4.61148	5.69145	6.99127	8.02023
A_23_P202939	APLP2	1.08616	0.913843	0.873402	0.897017	0.887796	0.992299
A_33_P3257708	APOA1BP	0.972611	1.02739	0.762305	0.69214	0.413378	0.445051
A_33_P3246007	APOA1BP	0.972338	1.02766	1.03283	1.0373	0.573453	0.601696
A_23_P120931	APOBEC3C	1.13368	0.866318	0.156244	0.158781	0.0427657	0.0321166
A_24_P109214	APOC1	1.06383	0.936168	1.09053	0.648404	0.330981	0.566881
A_33_P3223592	APOE	0.958176	1.04182	5.8346	6.74755	0.292754	0.555551
A_24_P87931	APOL1	1.36661	0.633393	0.499023	0.532219	0.313178	0.24757
A_24_P48898	APOL2	0.983852	1.01615	1.76686	2.25742	0.0519324	0.129757
A_23_P48217	APOLD1	1.13597	0.86403	3.52169	1.62887	0.0125296	0.0301888
A_23_P42265	APOM	1.11151	0.888492	1.31417	1.04143	0.467872	0.301636
A_24_P89426	APOM	1.11942	0.880576	1.10771	0.961256	0.417553	0.24224
A_23_P61127	APOO	1.07217	0.927834	1.20469	1.33439	0.96466	1.27692
A_23_P136986	APOOL	1.01961	0.980392	1.27817	1.05982	1.46236	1.38006
A_33_P3296479	APP	0.85089	1.14911	5.01202	6.34865	5.47411	8.50029
A_33_P3508822	APP	0.507492	1.49251	2.65598	3.12371	2.2091	3.63648
A_23_P207280	APPBP2	1.03066	0.969337	2.37761	2.32901	1.81187	2.44567
A_23_P166663	APPL1	1.02895	0.971048	2.24636	2.48357	2.60373	3.80328
A_23_P105747	APPL2	1.04699	0.953009	1.58845	1.72692	1.34561	1.89379
A_33_P3360097	APRT	1.11736	0.882645	0.750956	0.622408	0.233793	0.249322
A_23_P252775	APTX	1.20595	0.794053	0.853551	0.669024	0.762037	0.912802
A_33_P3344308	APTX	1.05822	0.941781	0.689448	0.506158	0.363057	0.416298
A_23_P372834	AQP1	0.880486	1.11951	4.48322	46.6167	1.39594	1.80005
A_23_P417974	AQP11	1.16283	0.837167	1.46596	2.00866	1.55123	3.21127
A_23_P366812	AQP5	1.08608	0.913917	0.734498	0.691952	0.914213	0.962032
A_33_P3371115	AQP7P3	0.999171	1.00083	36.1994	40.3153	121.9	123.313
A_24_P316305	AQR	1.03534	0.964658	2.14804	2.08295	3.15004	3.2811
A_24_P280378	AQR	1.20296	0.79704	0.562399	0.485914	0.250319	0.25118
A_23_P113111	AR	0.900848	1.09915	0.601401	0.278546	0.028847	0.0316044
A_23_P73511	ARAF	0.832455	1.16755	1.29839	1.20122	0.398499	0.376519
A_33_P3224020	ARAF2P	0.96092	1.03908	0.466805	0.399647	0.323958	0.316956
A_24_P398432	ARAP1	0.95025	1.04975	1.55251	1.53452	0.247692	0.511109
A_23_P167389	ARAP3	0.849223	1.15078	2.23452	1.65494	0.249336	0.30547
A_23_P365738	ARC	1.24462	0.755378	1.3451	3.11952	2.37285	4.97192
A_33_P3356216	ARCN1	0.952654	1.04735	3.13464	2.56784	2.93711	3.04675
A_24_P201531	ARCN1	1.22645	0.773552	1.02174	1.00553	0.783256	1.04355
A_23_P148546	ARD1A	0.995367	1.00463	0.851829	0.874426	0.925599	1.03578
A_33_P3622472	ARD1A	1.00232	0.997683	0.814056	0.866014	0.910021	1.02412
A_23_P155890	ARD1B	0.951415	1.04858	0.781864	0.73897	0.813688	0.874207
A_23_P201086	ARF1	0.892037	1.10796	1.14861	1.17	0.789946	1.11513
A_24_P256307	ARF3	0.966356	1.03364	0.755267	0.719785	0.671041	0.867064
A_23_P431789	ARF4	1.04577	0.954235	1.35743	1.3048	0.900021	1.08353
A_33_P3260777	ARF5	0.860086	1.13991	1.03339	1.04236	1.0994	1.23185
A_24_P472455	ARF6	1.18358	0.816418	0.608289	0.692179	0.605344	0.87667
A_23_P210379	ARFGAP1	0.967965	1.03204	1.17218	1.12928	0.844668	1.2818
A_33_P3272483	ARFGAP2	1.17036	0.829635	0.996747	0.970862	0.732306	0.751153
A_23_P68970	ARFGAP3	1.1973	0.802699	1.36196	1.34787	0.976089	1.25822
A_23_P82941	ARFGEF1	1.10118	0.898822	1.08231	1.10698	1.95551	1.96147
A_33_P3271925	ARFGEF2	1.1031	0.896897	1.60118	1.67821	1.50312	1.45844
A_23_P95050	ARFIP1	1.07391	0.926088	2.16162	1.81141	1.79706	1.85038
A_24_P166094	ARFIP1	1.00248	0.997519	0.965548	0.870544	0.696088	0.718142
A_23_P139228	ARFIP2	1.03601	0.963991	0.846112	0.856031	0.626564	0.881908
A_33_P3242743	ARFRP1	0.945644	1.05436	2.60145	2.51428	1.51111	2.20433
A_24_P159948	ARFRP1	0.87995	1.12005	1.25074	1.42744	0.642264	1.12115
A_33_P3242748	ARFRP1	0.943447	1.05655	1.84301	2.17028	1.11863	1.68997
A_23_P128728	ARG2	1.08977	0.910234	1.07077	1.64916	2.0265	2.82464
A_23_P162782	ARGLU1	1.07642	0.923578	1.35505	0.984047	1.11028	1.12233
A_23_P314070	ARHGAP1	1.03386	0.966135	2.67487	2.59844	1.62731	1.59845
A_33_P3339375	ARHGAP11B	1.11336	0.886644	1.30772	0.550151	0.0561246	0.0490107
A_23_P149775	ARHGAP12	1.02831	0.971694	1.02922	1.05079	0.615369	0.903823
A_24_P401739	ARHGAP17	1.0325	0.967504	0.672208	0.499016	0.237771	0.267634
A_23_P1387	ARHGAP19	1.02602	0.973978	0.676313	0.515353	0.181067	0.197258
A_33_P3411025	ARHGAP19	1.0149	0.985103	1.13644	0.775162	0.2624	0.277333
A_23_P422933	ARHGAP20	0.840081	1.15992	14.5081	91.2683	93.0299	260.752
A_23_P115608	ARHGAP21	1.11977	0.880231	2.06554	2.65698	2.11961	2.34191
A_23_P75310	ARHGAP22	1.07803	0.921967	0.997287	0.945124	0.395175	1.81896
A_33_P3331188	ARHGAP23	1.0312	0.968797	2.83777	3.50537	4.12619	5.25606
A_33_P3228305	ARHGAP26	0.951409	1.04859	5.12756	6.66889	1.17947	6.63196
A_33_P3228558	ARHGAP27	0.843298	1.1567	8.48397	7.14473	19.89	19.1698
A_24_P579356	ARHGAP28	0.920136	1.07986	6.59993	6.20476	3.09063	3.05886
A_33_P3237927	ARHGAP4	0.942186	1.05781	2.99573	2.87774	3.36294	5.15259
A_33_P3282181	ARHGAP4	1.04858	0.951418	0.766249	0.741008	0.484833	0.511838
A_33_P3242483	ARHGAP5	1.07561	0.924386	1.35859	1.43005	2.53136	2.75879
A_33_P3386459	ARHGAP5	0.970554	1.02945	2.90411	2.51392	4.29225	3.57185
A_23_P48535	ARHGAP5	1.08368	0.916317	2.09419	1.74208	2.38989	2.40652
A_23_P207766	ARHGDIA	0.840001	1.16	1.6503	1.39639	0.764092	0.843786
A_23_P151075	ARHGDIB	1.32218	0.677824	1.00321	4.76912	0.1986	0.231277
A_24_P215882	ARHGDIG	0.790756	1.20924	7.10169	18.1007	17.1832	34.6491
A_23_P216282	ARHGEF10	0.94636	1.05364	0.726103	0.63025	0.280059	0.777375
A_33_P3799936	ARHGEF10L	0.863456	1.13654	2.09231	2.04182	2.26215	2.59911
A_33_P3215575	ARHGEF10L	0.953416	1.04658	1.78926	1.68069	1.75984	2.08187
A_23_P426809	ARHGEF11	0.945642	1.05436	1.26021	1.48882	1.59811	2.05914
A_24_P175783	ARHGEF12	1.3163	0.683699	2.85831	5.19963	5.83738	8.78932
A_23_P49674	ARHGEF15	1.01762	0.982377	1.16795	1.11815	3.1814	3.14367
A_23_P114670	ARHGEF16	0.918192	1.08181	0.13861	0.123101	0.0874051	0.89783
A_23_P76015	ARHGEF17	1.14306	0.856939	0.504562	0.444314	0.10733	0.282439
A_23_P50357	ARHGEF18	0.915037	1.08496	1.13771	1.0047	0.758037	0.83798
A_23_P332326	ARHGEF19	0.763724	1.23628	1.02392	0.66846	0.495887	0.423305
A_23_P51699	ARHGEF2	0.948388	1.05161	1.80063	1.46937	1.58371	1.75654
A_23_P143885	ARHGEF3	1.15017	0.849829	2.41414	3.72945	4.96015	6.97958
A_23_P253221	ARHGEF4	1.06443	0.935567	0.69566	1.26734	1.10136	2.05258
A_23_P93988	ARHGEF5	0.840081	1.15992	1.25485	0.926764	1.08299	0.813317
A_33_P3288904	ARHGEF7	0.828205	1.1718	1.81813	1.6507	3.38065	3.92746
A_23_P417891	ARHGEF7	0.860424	1.13958	7.13559	11.9598	18.9801	25.2179
A_23_P321855	ARHGEF7	0.969181	1.03082	0.810604	0.689268	0.523118	0.598875
A_24_P254551	ARHGEF9	1.10864	0.891364	2.35244	3.002	3.61433	5.40443
A_23_P251705	ARHGEF9	1.01953	0.980474	2.04733	1.94921	2.8183	2.69048
A_24_P92952	ARID1A	1.07642	0.923579	1.61096	1.59355	1.72595	2.08563
A_23_P70701	ARID1B	1.0758	0.9242	1.41253	1.35989	1.85966	1.98325
A_33_P3291877	ARID1B	1.00901	0.990987	0.709095	0.623849	0.468062	0.527207
A_32_P74955	ARID2	1.03023	0.969769	1.92538	2.22289	2.46962	2.57852
A_33_P3272921	ARID3A	0.88833	1.11167	0.598711	0.290289	0.477778	0.552605
A_23_P88580	ARID3B	0.91107	1.08893	0.807129	0.430197	0.815685	1.12095
A_23_P117515	ARID4A	1.14885	0.851146	1.88549	2.33328	3.5746	3.85195
A_23_P201951	ARID4B	1.15331	0.846693	1.53905	1.55166	1.49104	2.11598
A_23_P143016	ARID5A	1.04252	0.957479	1.11688	1.00942	0.14801	0.49288
A_32_P18440	ARID5B	0.851223	1.14878	1.39993	1.50964	1.28043	1.98539
A_23_P401014	ARIH1	1.00629	0.99371	1.86923	1.90921	3.67139	4.49578
A_24_P85478	ARIH1	0.896707	1.10329	1.79497	1.85664	3.93015	3.96586
A_24_P94651	ARIH2	0.956033	1.04397	1.64794	1.57719	1.66229	1.63503
A_23_P61881	ARIH2	0.982987	1.01701	1.34553	1.17536	1.13623	1.21441
A_24_P338648	ARL1	1.00758	0.992416	1.37721	1.5043	1.0911	1.40843
A_32_P207180	ARL16	1.10966	0.890341	2.31047	2.38776	1.91126	2.23268
A_23_P207680	ARL17	0.780893	1.21911	2.45747	2.15531	4.13526	4.82459
A_33_P3328511	ARL17	1.02713	0.972875	0.565862	0.500876	0.516906	0.66849
A_23_P371885	ARL17P1	0.989669	1.01033	0.513777	0.386891	2.4284	2.58508
A_23_P98252	ARL2	1.1126	0.887399	0.711169	0.710313	0.47834	0.786075
A_23_P15182	ARL2BP	1.0193	0.980701	1.42475	1.40767	1.2598	1.49432
A_24_P286935	ARL3	0.894108	1.10589	1.15266	1.75193	2.5958	3.42407
A_23_P145761	ARL4A	1.03393	0.966071	0.37455	0.275484	0.138859	0.167212
A_32_P806841	ARL4A	1.11815	0.881853	0.184103	0.158186	0.0539084	0.0881375
A_33_P3323722	ARL4C	0.985592	1.01441	1.10332	1.97163	2.22873	3.5298
A_33_P3392525	ARL4D	0.793247	1.20675	1.9727	3.42214	1.08687	1.78467
A_24_P165595	ARL5A	1.02393	0.976067	0.963738	0.852103	0.879114	1.10416
A_24_P943997	ARL5B	1.02468	0.97532	1.92833	1.4323	1.29709	1.49578
A_24_P354337	ARL6	1.1297	0.8703	1.55089	1.91783	2.0458	3.08088
A_23_P118150	ARL6IP1	1.12936	0.870636	1.00765	0.921921	0.544904	0.70443
A_24_P287233	ARL6IP4	0.87634	1.12366	0.929832	0.751509	0.497228	0.516317
A_33_P3355055	ARL6IP4	0.798972	1.20103	0.916878	0.759156	0.402305	0.490913
A_24_P257348	ARL6IP5	1.06785	0.932153	2.61206	2.4055	1.99059	2.78603
A_23_P28169	ARL6IP6	1.01811	0.981891	0.85999	0.616355	0.234991	0.292184
A_23_P138271	ARL8A	0.861811	1.13819	1.63269	2.30589	2.06821	2.66352
A_23_P385217	ARL8B	0.996843	1.00316	1.21089	1.24177	0.985511	1.18755
A_33_P3338956	ARL8B	1.07749	0.922507	0.979472	0.781987	0.492334	0.643816
A_32_P234827	ARMC1	1.19083	0.809165	0.85346	0.763218	0.838401	0.936655
A_32_P90080	ARMC10	1.12917	0.870832	0.715471	0.798044	0.65617	0.787864
A_33_P3213432	ARMC10	1.16388	0.836123	0.88311	0.868933	0.5959	0.733429
A_23_P32913	ARMC10	1.14344	0.856558	0.766995	0.770064	0.535891	0.625453
A_32_P141418	ARMC4	0.989124	1.01088	0.792588	0.931838	0.0244637	0.0321396
A_33_P3221568	ARMC5	1.09494	0.905064	1.09563	0.942798	1.9279	1.55773
A_33_P3221563	ARMC5	0.969451	1.03055	1.49061	1.59959	1.49228	1.40232
A_23_P425750	ARMC6	0.933144	1.06686	0.949804	1.03351	0.607392	0.801053
A_23_P15375	ARMC7	0.955812	1.04419	1.93279	1.93227	1.3558	1.96713
A_33_P3425356	ARMC8	1.10204	0.897963	1.39333	1.15495	1.58028	1.61168
A_23_P18384	ARMC8	1.09942	0.900583	2.2766	2.96307	3.00156	3.45693
A_23_P209735	ARMC9	1.12329	0.876706	0.945968	0.794436	0.928209	0.80911
A_23_P209731	ARMC9	1.07392	0.926075	0.914414	0.774327	0.368497	0.455036
A_23_P22682	ARMCX1	0.98823	1.01177	3.27354	3.78575	4.19905	5.01982
A_23_P73747	ARMCX2	0.891841	1.10816	2.29048	2.44275	1.57578	2.01476
A_24_P23411	ARMCX3	1.20726	0.792741	3.97223	4.1178	2.67494	3.38034
A_33_P3211864	ARMCX4	0.969024	1.03098	0.50574	0.498959	0.937502	1.23627
A_23_P85188	ARMCX5	1.0412	0.958805	1.14433	1.19598	0.97169	0.83504
A_33_P3335902	ARMCX6	0.890534	1.10947	2.17547	1.90305	1.92704	2.40386
A_23_P62351	ARMCX6	0.928785	1.07122	1.57872	1.32588	1.12859	1.10572
A_24_P391568	ARNT	0.952395	1.0476	2.09187	1.86118	2.02161	1.50864
A_23_P83579	ARNT2	0.942083	1.05792	1.03313	1.49308	1.07523	1.38649
A_23_P162037	ARNTL	1.16421	0.83579	1.49845	1.62455	0.88401	1.26221
A_23_P53345	ARNTL2	1.20138	0.798618	0.335247	0.492271	0.946602	1.31432
A_24_P72479	ARPC1A	1.03659	0.96341	0.998456	0.878955	0.680711	0.700576
A_23_P20196	ARPC1B	0.946598	1.0534	0.354633	0.24672	0.0780517	0.204551
A_23_P102122	ARPC2	1.07494	0.925062	1.38759	1.31791	1.2755	1.50917
A_24_P167473	ARPC3	1.07839	0.92161	1.73176	1.43499	1.15402	1.21513
A_24_P20383	ARPC4	0.885766	1.11423	1.22962	1.05705	0.606544	0.750755
A_23_P126803	ARPC5	0.952115	1.04789	2.78423	2.52963	2.94745	3.2995
A_33_P3338909	ARPC5	0.9979	1.0021	1.69328	1.71488	1.48501	1.77664
A_24_P29975	ARPC5L	1.04065	0.959349	1.57275	1.49406	1.06696	1.34461
A_23_P205768	ARPP19	1.13171	0.868288	1.08741	1.15409	0.823127	1.48734
A_24_P313262	ARPP19	1.06841	0.931587	1.12945	1.18741	0.978289	1.27303
A_23_P315602	ARPP-21	0.840081	1.15992	30.8613	55.6949	57.6025	103.53
A_23_P158829	ARRB2	0.918782	1.08122	0.655134	0.608719	0.649139	0.606626
A_23_P391607	ARRDC1	0.885541	1.11446	0.969865	0.817991	0.577211	0.756354
A_24_P274615	ARRDC3	1.32045	0.679553	1.21252	0.961079	1.82497	1.10081
A_23_P339818	ARRDC4	1.22717	0.772835	0.301855	0.430852	0.595881	0.580335
A_33_P3229725	ARSA	1.02498	0.975024	2.35292	2.09778	0.412128	0.546481
A_33_P3330099	ARSD	0.980098	1.0199	7.83517	6.55246	3.53596	2.74924
A_33_P3273664	ARSK	0.998709	1.00129	2.68686	2.70707	1.69853	3.45953
A_23_P427122	ART5	1.0373	0.962703	1.24585	0.741086	0.0608073	0.0996628
A_33_P3214586	ARTN	1.03675	0.963247	1.66853	1.86821	6.785	7.28173
A_23_P135995	ARV1	1.02508	0.974922	1.04957	1.04724	0.840758	0.805038
A_24_P416961	ARVCF	0.859295	1.1407	1.124	1.02	0.774216	0.885582
A_33_P3378531	AS3MT	0.948643	1.05136	0.886213	0.63702	1.46771	1.36134
A_33_P3284463	ASAH1	0.943768	1.05623	3.48718	3.4079	4.02049	4.46626
A_23_P35995	ASAM	1.50188	0.498125	11.035	19.218	3.4756	5.99907
A_33_P3775007	ASAP1	1.20126	0.798744	0.871489	0.716556	0.575282	0.781772
A_24_P362540	ASAP2	0.994347	1.00565	1.42819	1.22779	1.32433	1.6603
A_23_P114689	ASAP3	0.995114	1.00489	0.626995	0.449126	0.193545	0.212784
A_32_P183609	ASB1	0.948364	1.05164	2.65247	2.32226	1.47845	1.60826
A_23_P165360	ASB1	0.871954	1.12805	0.773417	0.565012	0.381129	0.351246
A_33_P3290124	ASB10	1.05897	0.941035	0.687508	0.544261	0.272675	0.299426
A_24_P278299	ASB13	1.02227	0.977728	0.775794	0.905703	0.839246	1.07274
A_33_P3210622	ASB13	1.01682	0.983181	0.266307	0.244228	0.255449	0.282664
A_23_P205370	ASB2	1.00468	0.995325	0.102387	0.49759	0.0348307	0.120704
A_23_P56833	ASB3	1.18321	0.81679	1.17831	1.32945	1.3845	1.4979
A_32_P412313	ASB6	0.91052	1.08948	1.7824	2.10589	1.93673	3.17423
A_24_P155791	ASB7	0.98881	1.01119	0.745214	0.646577	0.938525	1.16442
A_24_P920979	ASB7	0.958767	1.04123	1.23601	1.19183	1.31401	1.37276
A_23_P1280	ASCC1	1.16294	0.837058	1.11376	0.957146	0.779385	1.06939
A_23_P143643	ASCC2	0.792082	1.20792	1.25628	1.00682	0.991134	0.89617
A_23_P30972	ASCC3	1.13878	0.861219	0.410722	0.314273	0.63183	0.72598
A_23_P25305	ASCL1	0.924172	1.07583	2.15666	1.37129	2.29634	2.02767
A_32_P122240	ASCL5	0.98222	1.01778	0.730284	0.583496	1.64122	1.6271
A_24_P112087	ASF1A	1.3236	0.676396	1.37936	1.51275	1.0443	1.56397
A_23_P119254	ASF1B	0.843441	1.15656	0.47331	0.224643	0.0150262	0.0130204
A_23_P118722	ASGR1	0.863267	1.13673	1.80657	2.21145	3.25469	3.02562
A_33_P3402725	ASH1L	0.990569	1.00943	2.84642	3.24932	6.02074	6.25729
A_23_P134827	ASH2L	1.04623	0.953775	1.12134	1.16656	0.922387	0.961854
A_23_P26223	ASL	0.8797	1.1203	1.46311	1.15496	1.07858	0.871265
A_23_P159539	ASMTL	0.99685	1.00315	0.609489	0.644378	0.311765	0.647896
A_23_P27627	ASNA1	0.924155	1.07584	1.01042	1.2141	0.782396	1.02186
A_23_P145694	ASNS	1.47827	0.521733	0.898896	1.03129	1.12769	1.35133
A_23_P91001	ASNSD1	1.06651	0.933493	1.14153	1.10984	1.16355	1.31202
A_23_P216094	ASPH	1.03146	0.968535	1.09671	0.986703	1.4134	1.15376
A_24_P295245	ASPH	0.874163	1.12584	0.995775	0.97091	0.986134	0.999522
A_24_P18105	ASPH	1.13043	0.869575	0.2876	0.324705	0.152717	0.196243
A_33_P3314276	ASPHD1	1.08224	0.917763	13.3068	17.8847	18.2543	22.6918
A_24_P245815	ASPHD2	0.81323	1.18677	0.533202	0.842067	1.62061	2.4379
A_23_P91640	ASPHD2	0.782693	1.21731	0.667581	0.975309	1.68132	2.42047
A_23_P52017	ASPM	1.26698	0.733016	0.837334	0.418242	0.00323616	0.00583004
A_33_P3288159	ASPM	1.25319	0.746814	0.755651	0.370369	0.00465689	0.00349727
A_23_P417383	ASPRV1	0.913808	1.08619	3.49702	4.29977	5.73731	8.12774
A_33_P3228573	ASPSCR1	1.05074	0.949259	1.78546	1.42167	1.08286	1.27254
A_23_P32320	ASPSCR1	0.896522	1.10348	2.64555	2.35988	1.88404	2.08197
A_33_P3272117	ASPSCR1	0.863988	1.13601	2.4743	2.31786	1.86873	2.02207
A_23_P203391	ASRGL1	1.09952	0.900478	0.846292	0.701354	1.46607	1.83432
A_33_P3234580	ASS1	0.567028	1.43297	3.40045	6.96435	0.780651	2.3695
A_23_P31921	ASS1	0.348451	1.65155	6.8343	15.3678	0.879137	5.13827
A_23_P301021	ASTN1	0.857308	1.14269	2.57634	4.15857	9.03772	15.5383
A_33_P3220738	ASTN1	0.754383	1.24562	0.512971	0.677524	1.30514	1.37837
A_24_P83738	ASTN2	1.27411	0.725889	0.626452	0.589607	0.722859	0.596443
A_33_P3436316	ASXL1	1.01453	0.985468	0.658399	0.493982	0.954574	1.01103
A_23_P210300	ASXL2	1.04203	0.957975	1.28991	1.07877	1.47275	1.59488
A_23_P381746	ASXL3	0.94804	1.05196	5.14959	5.00594	8.71202	8.41781
A_23_P75288	ATAD1	1.08285	0.917153	1.9534	2.26872	2.90349	3.43566
A_33_P3217238	ATAD2	1.10011	0.899889	0.640528	0.303679	0.0269516	0.0280242
A_32_P191004	ATAD2B	1.05578	0.94422	1.1447	1.01768	1.58075	1.41705
A_33_P3349469	ATAD3A	1.05644	0.943557	0.81887	0.653839	0.336193	0.432378
A_33_P3313258	ATAD3B	0.934588	1.06541	0.653779	0.624282	1.72997	1.90094
A_33_P3385477	ATAD3B	0.963261	1.03674	0.783215	0.652354	0.360079	0.482056
A_33_P3331588	ATAD3B	1.02145	0.978555	0.746848	0.594479	0.327144	0.43327
A_33_P3242965	ATAD3C	0.940025	1.05998	1.76303	1.64883	0.468333	0.931105
A_24_P113144	ATAD5	1.08187	0.918129	0.738604	0.324219	0.335801	0.278558
A_23_P101671	ATCAY	0.945624	1.05438	11.0362	15.2946	18.1061	21.1734
A_23_P138574	ATE1	1.11588	0.884122	1.68983	1.54627	1.43452	1.52118
A_33_P3294252	ATF1	0.946284	1.05372	1.01839	0.988222	0.910609	0.964177
A_24_P128145	ATF2	1.1085	0.891497	1.97355	1.9776	2.63762	3.14262
A_24_P246467	ATF2	1.08132	0.91868	1.78795	1.78573	1.6471	2.06151
A_33_P3214096	ATF3	1.02683	0.973168	0.434584	0.361009	1.05375	1.01607
A_33_P3214105	ATF3	1.07669	0.923315	1.84551	1.2541	0.41977	0.718824
A_23_P34915	ATF3	1.20072	0.799277	0.96322	0.571014	0.0950418	0.297378
A_23_P120933	ATF4	1.03135	0.968646	0.915351	0.863733	0.488757	0.874828
A_23_P119337	ATF5	0.97435	1.02565	1.04901	1.33785	0.590102	0.979855
A_23_P62907	ATF6	1.07271	0.927286	1.23866	1.1287	0.778835	0.68126
A_33_P3305458	ATF6B	0.725933	1.27407	1.13041	1.19279	0.539005	0.372525
A_24_P923757	ATF7IP	0.864672	1.13533	4.08424	4.38652	5.94166	8.09713
A_23_P112950	ATF7IP	1.12846	0.871537	1.72504	1.86757	1.51784	2.42466
A_23_P129466	ATF7IP2	1.10067	0.899332	0.828863	0.581827	1.05123	1.55455
A_24_P370471	ATG10	1.12711	0.872888	0.862333	0.92036	1.02659	1.37369
A_23_P20970	ATG12	1.03239	0.967607	0.813276	0.725269	0.527061	0.722421
A_32_P113508	ATG16L1	0.927598	1.0724	1.21914	1.40196	1.84185	2.47982
A_23_P36305	ATG16L2	0.984377	1.01562	0.290157	0.291965	0.252259	0.364637
A_33_P3257312	ATG2A	1.01754	0.982465	1.26149	1.35248	0.629164	0.769838
A_23_P361820	ATG2A	0.934696	1.0653	1.92252	2.17402	0.919221	1.181
A_33_P3342160	ATG2B	1.02729	0.972709	1.9363	2.2808	2.92871	3.08935
A_23_P212706	ATG3	1.08323	0.916775	0.883313	0.866427	0.820814	1.14868
A_23_P217367	ATG4A	1.12022	0.879784	4.12104	4.26038	3.23818	5.05663
A_24_P182764	ATG4B	0.891435	1.10856	1.7242	1.82172	1.72726	2.6325
A_33_P3335137	ATG4B	0.915695	1.08431	1.12952	1.03728	0.914155	0.987744
A_33_P3396807	ATG4C	1.05681	0.943191	1.19621	1.24733	1.44444	2.30233
A_24_P182539	ATG4C	1.19071	0.809285	0.949371	1.05083	0.396496	1.07561
A_23_P101342	ATG4D	0.97096	1.02904	1.17722	0.960024	1.34247	1.09452
A_24_P175059	ATG5	1.17949	0.820515	0.495171	0.566525	0.602614	0.895431
A_23_P111381	ATG5	1.08132	0.918683	0.706385	0.646455	0.508356	0.597263
A_23_P143987	ATG7	0.978993	1.02101	0.736726	0.595066	0.586153	0.590574
A_24_P944827	ATG7	1.05721	0.942791	1.43941	2.01826	1.43025	1.99816
A_33_P3270404	ATG9A	0.863437	1.13656	2.17853	2.26124	1.60257	1.80322
A_23_P98686	ATHL1	0.986737	1.01326	0.198181	0.153936	0.0373538	0.082934
A_23_P68087	ATIC	1.15435	0.845649	0.587238	0.484038	0.382343	0.411487
A_23_P88351	ATL1	1.17434	0.825657	3.34704	3.68787	5.24649	5.43361
A_23_P209619	ATL2	0.985756	1.01424	0.604438	0.610228	0.459262	0.585046
A_33_P3394040	ATL2	1.09113	0.908871	0.843426	0.714881	0.731181	0.681883
A_23_P105028	ATL3	1.02586	0.974141	0.821112	0.512858	0.11064	0.168176
A_23_P35916	ATM	1.49989	0.50011	0.282901	0.254017	0.907542	0.839237
A_33_P3589722	ATM	1.13862	0.861381	0.556447	0.41146	0.548514	0.482463
A_33_P3262024	ATMIN	1.05012	0.949879	1.72988	2.5278	3.99084	7.86706
A_24_P167984	ATMIN	1.22969	0.770313	1.21492	1.03409	1.01899	1.09149
A_24_P176493	ATMIN	0.908279	1.09172	3.55683	3.80236	3.39867	3.67495
A_23_P13885	ATN1	0.953209	1.04679	1.1836	1.45058	1.81972	2.17774
A_23_P142878	ATOH8	0.939765	1.06023	12.5652	7.46445	0.234872	0.322948
A_23_P144877	ATOX1	0.907291	1.09271	1.46599	1.53843	0.898673	1.15414
A_24_P161973	ATP11A	1.03981	0.960191	0.426508	0.409335	0.25496	0.400555
A_23_P212522	ATP11B	1.2584	0.741598	1.04514	0.974164	0.624754	1.11432
A_33_P3276505	ATP11C	1.14575	0.854251	0.922264	0.801441	1.28747	1.14241
A_24_P399942	ATP11C	1.04194	0.958062	0.602628	0.608633	0.811709	0.816692
A_23_P5163	ATP13A1	0.917475	1.08252	1.41374	1.35489	0.909432	1.15102
A_24_P131222	ATP13A2	0.872869	1.12713	2.56579	4.08084	3.5897	4.62536
A_33_P3225327	ATP13A3	0.911463	1.08854	1.00698	0.883889	1.3646	1.40881
A_24_P183094	ATP13A3	1.13695	0.863052	0.932605	0.943037	0.941738	0.878163
A_23_P1072	ATP1A1	1.10008	0.899917	0.734488	0.576125	0.332115	0.658826
A_23_P148879	ATP1A2	1.40812	0.591883	2.7184	4.56036	0.606812	0.816701
A_33_P3283669	ATP1A3	0.94813	1.05187	3.98127	5.46025	12.1558	12.5294
A_24_P307626	ATP1A4	0.926255	1.07374	1.62026	1.5126	1.46504	2.34069
A_23_P160177	ATP1A4	1.07136	0.928639	0.668038	0.58201	0.541156	0.740937
A_23_P62932	ATP1B1	0.950821	1.04918	3.05039	3.5701	4.60193	5.96446
A_24_P31275	ATP1B2	1.00823	0.991771	1.42237	1.88124	1.46341	2.11957
A_23_P68007	ATP1B3	0.858009	1.14199	1.09025	0.931399	0.860534	1.23583
A_24_P73290	ATP2A2	1.11992	0.880077	1.74533	2.19801	2.83381	3.66267
A_24_P141786	ATP2A2	1.02883	0.971165	1.19246	1.38283	1.24036	1.56462
A_23_P207632	ATP2A3	0.943343	1.05666	1.40756	0.590983	0.259283	1.10059
A_33_P3267185	ATP2B1	1.16898	0.831022	6.99982	19.1333	40.6213	89.4878
A_33_P3267186	ATP2B1	0.956959	1.04304	3.66872	4.88484	7.34525	8.53069
A_24_P405205	ATP2B4	1.01841	0.981593	6.93869	5.62491	3.64983	3.63485
A_33_P3327200	ATP2B4	0.936363	1.06364	7.6619	5.978	3.3474	3.02974
A_24_P137376	ATP2C1	1.16834	0.831664	0.894147	1.06377	0.899056	1.25117
A_24_P245358	ATP5A1	1.13688	0.86312	0.651306	0.629547	0.759774	0.683701
A_23_P33216	ATP5B	1.126	0.874	1.07806	1.0125	0.910344	1.01425
A_23_P63655	ATP5C1	1.07406	0.925935	0.750751	0.772488	0.605688	0.71714
A_23_P5089	ATP5D	0.97929	1.02071	0.883316	1.05133	0.590821	0.62973
A_33_P3279765	ATP5E	1.20702	0.792981	3.9157	6.14875	6.2044	11.1509
A_23_P252322	ATP5E	0.958838	1.04116	1.36215	1.17062	1.29492	1.35196
A_23_P46275	ATP5F1	1.1128	0.887198	0.90104	0.823929	0.649074	0.581693
A_23_P164228	ATP5G1	0.921129	1.07887	1.53972	1.71374	1.31337	1.67871
A_23_P87616	ATP5G2	0.953407	1.04659	0.586193	0.49071	0.421931	0.329614
A_23_P56680	ATP5G3	0.887485	1.11252	0.882858	0.766288	0.586123	0.70216
A_23_P77818	ATP5H	0.985734	1.01427	1.59762	1.43056	1.25478	1.3006
A_24_P302998	ATP5I	0.978037	1.02196	1.40543	1.17501	0.678217	0.888946
A_23_P154832	ATP5J	0.908292	1.09171	1.73481	1.56059	1.10748	1.25771
A_23_P215832	ATP5J2	0.922112	1.07789	0.965283	0.889059	0.659576	0.719783
A_24_P343377	ATP5J2	0.936879	1.06312	0.9756	0.960749	0.692622	0.74897
A_23_P75622	ATP5L	0.944968	1.05503	0.883822	0.785007	0.927904	0.788338
A_33_P3791123	ATP5L2	1.07004	0.929962	1.15061	1.04947	1.16419	1.01895
A_23_P143474	ATP5O	0.96746	1.03254	1.16932	0.988535	1.16332	1.01191
A_33_P3279798	ATP5S	0.976405	1.02359	0.46395	0.438365	0.744073	0.575601
A_24_P118231	ATP5S	1.03453	0.965469	0.613577	0.576972	0.823362	0.423058
A_23_P107795	ATP5SL	0.991236	1.00876	0.757221	0.583615	0.412477	0.392992
A_23_P250462	ATP6AP1	0.975585	1.02441	1.59184	1.7799	1.45984	1.49123
A_24_P807031	ATP6AP1L	1.1325	0.867496	1.85257	1.74202	3.56093	3.75472
A_23_P11353	ATP6AP2	1.04992	0.950082	2.42101	2.69677	2.15261	2.78141
A_24_P333733	ATP6V0A1	1.06365	0.936352	2.95697	3.29318	2.45528	4.45042
A_23_P215111	ATP6V0A4	0.695124	1.30488	1.28039	1.55623	4.01216	8.27422
A_23_P137814	ATP6V0B	1.0357	0.964304	1.41913	1.53379	1.70713	2.07984
A_23_P54816	ATP6V0C	0.873236	1.12676	1.57624	1.49115	1.75028	2.14619
A_23_P54636	ATP6V0D1	0.898822	1.10118	1.86824	1.95492	1.72372	2.13186
A_23_P213840	ATP6V0E1	1.01107	0.988932	1.09976	0.819295	0.318071	0.404802
A_23_P61960	ATP6V0E2	0.762478	1.23752	2.41078	3.38208	2.55512	4.07241
A_24_P396994	ATP6V1A	1.06027	0.939726	2.07242	2.79228	2.54524	2.96164
A_23_P31844	ATP6V1B2	1.15313	0.846869	1.14979	1.26534	1.28067	1.7565
A_33_P3380897	ATP6V1C1	0.834559	1.16544	2.83842	3.35084	3.88359	4.7003
A_23_P146058	ATP6V1C1	1.09126	0.908743	2.01482	2.18073	1.00193	1.73477
A_33_P3387463	ATP6V1D	0.970663	1.02934	2.09213	2.07924	1.93483	2.10344
A_23_P143551	ATP6V1E1	1.06142	0.938575	1.17856	1.20578	1.33221	1.7117
A_23_P143047	ATP6V1E2	1.01958	0.980423	1.83642	2.63475	1.65349	4.29271
A_23_P93623	ATP6V1F	1.00421	0.99579	1.35844	1.28675	1.17348	1.61405
A_23_P20882	ATP6V1G1	0.993187	1.00681	2.27865	2.01561	1.46653	1.56895
A_23_P500410	ATP6V1G2	0.997705	1.0023	6.8221	9.48752	9.69456	10.6357
A_24_P363679	ATP6V1H	1.02796	0.972035	1.35519	1.56393	1.94738	2.10602
A_33_P3210885	ATP7A	0.867181	1.13282	4.26714	3.59414	6.03486	5.66102
A_23_P217737	ATP7A	0.945304	1.0547	2.10712	2.27519	2.61105	2.3985
A_33_P3210875	ATP7A	0.967457	1.03254	4.6668	4.25036	5.03785	4.326
A_23_P205228	ATP7B	0.894573	1.10543	1.43565	1.85557	1.03159	1.54042
A_33_P3330952	ATP8A1	0.98849	1.01151	0.817266	1.69793	2.39083	3.78518
A_33_P3286864	ATP8A2	0.840081	1.15992	21.1337	36.6667	241.475	290.221
A_33_P3286859	ATP8A2	1.64115	0.358854	2.93712	2.72712	9.06253	12.036
A_23_P258612	ATP8A2	1.03665	0.963347	3.84168	6.51714	13.4166	18.538
A_23_P79108	ATP8B3	1.12889	0.871108	5.59632	3.53661	5.95625	14.6395
A_33_P3375314	ATP9A	0.799005	1.20099	4.35407	5.87493	10.9077	12.1816
A_23_P380614	ATP9A	0.931151	1.06885	2.97687	4.50461	7.49448	8.72029
A_23_P10497	ATP9B	0.94701	1.05299	0.811484	0.719643	0.292324	0.303008
A_24_P919899	ATPAF1	0.964461	1.03554	1.65454	1.31576	1.9624	1.77155
A_23_P418493	ATPAF2	1.00206	0.997937	1.08828	0.891001	0.29506	0.318706
A_23_P126716	ATPIF1	0.919063	1.08094	1.62359	1.32827	1.09915	1.02965
A_33_P3228385	ATPIF1	0.964332	1.03567	2.04004	1.84116	1.36473	1.19644
A_33_P3362498	ATR	1.15213	0.847875	1.20211	1.19989	1.24252	1.45201
A_23_P136058	ATR	1.11421	0.885789	1.34824	1.329	0.879883	0.967578
A_23_P79931	ATRN	1.07387	0.926127	2.03206	1.83341	1.56573	1.48708
A_33_P3343473	ATRNL1	1.10113	0.898873	2.05172	2.20215	10.3902	11.1049
A_33_P3319940	ATRX	1.02009	0.979911	3.91517	4.21248	6.11696	7.16771
A_33_P3319943	ATRX	1.12184	0.878155	3.25061	3.65778	5.2575	5.58154
A_33_P3612589	ATRX	1.07448	0.925523	2.33139	2.77281	3.48383	4.12407
A_33_P3409099	ATXN1	1.07188	0.928125	4.71998	6.22006	6.51487	10.953
A_24_P294842	ATXN1	1.0706	0.929397	4.09762	5.00014	4.1851	7.44063
A_33_P3231367	ATXN10	1.12071	0.879295	1.48778	1.63596	1.71255	2.01048
A_24_P391368	ATXN10	1.17188	0.82812	0.748099	0.875973	0.756988	0.993427
A_33_P3369969	ATXN1L	0.895683	1.10432	1.03449	0.877387	1.13307	0.908832
A_23_P389907	ATXN2	1.0726	0.927398	1.26086	1.28945	1.86257	2.11498
A_32_P155091	ATXN2L	1.02564	0.974363	0.8875	0.767974	1.04411	1.1774
A_33_P3369956	ATXN2L	1.15837	0.841626	0.400474	0.384315	0.460072	0.415412
A_33_P3275310	ATXN3	0.963932	1.03607	3.53616	3.14964	5.90237	4.95944
A_33_P3320762	ATXN3	1.11421	0.88579	1.39614	1.34116	2.21917	2.0389
A_32_P179740	ATXN7L1	1.03815	0.961855	1.72485	1.40835	3.18491	2.74915
A_23_P317207	ATXN7L2	0.890833	1.10917	1.21135	1.01303	1.54703	1.37028
A_23_P421935	ATXN7L3	1.07557	0.924429	2.66788	2.76117	1.29729	3.68451
A_33_P3869455	ATXN8	1.15424	0.845756	0.625995	0.458311	1.35536	1.36113
A_23_P20852	AUH	1.10571	0.894288	2.07613	2.01834	1.3756	1.58943
A_23_P253421	AUP1	0.850225	1.14978	0.948528	0.965411	0.615218	0.808334
A_23_P131866	AURKA	1.18407	0.815935	0.518919	0.255036	0.0250833	0.0202995
A_33_P3240518	AURKAIP1	1.02206	0.977942	0.926884	0.860824	0.558928	0.706672
A_33_P3230017	AURKAPS1	1.23832	0.761682	0.712854	0.451113	1.43139	1.23705
A_23_P130182	AURKB	0.953792	1.04621	0.39795	0.153477	0.0065894	0.00504601
A_33_P3330211	AUTS2	1.08065	0.919351	1.30035	0.898536	6.67978	4.95905
A_33_P3330209	AUTS2	1.04569	0.954314	0.70225	0.463924	2.67539	1.88082
A_23_P122906	AUTS2	0.894828	1.10517	1.04263	1.28459	1.39744	1.3802
A_23_P100074	AVEN	1.05438	0.94562	0.849047	0.702331	0.340752	0.417976
A_23_P122947	AVL9	1.02824	0.971756	0.57445	0.55844	0.553798	0.684624
A_23_P1492	AVPI1	0.997911	1.00209	1.66886	1.7066	1.05758	1.9176
A_33_P3396891	AVPI1	1.17957	0.82043	0.922935	0.931753	0.707787	0.998147
A_24_P22488	AXIN1	0.857179	1.14282	1.36895	1.45482	0.77044	1.2917
A_23_P148015	AXIN2	0.88826	1.11174	1.88627	1.20599	0.783815	0.944568
A_24_P298027	AXIN2	0.612729	1.38727	4.87075	2.5826	2.14337	1.89436
A_23_P208389	AXL	1.00967	0.990327	1.08625	0.817163	0.144248	0.141651
A_23_P319270	AZI1	0.93765	1.06235	1.26008	1.0176	0.921527	1.00605
A_33_P3322283	AZI2	1.07063	0.929371	2.61385	2.82732	3.08116	3.72264
A_33_P3322288	AZI2	1.25627	0.743732	1.69408	1.53649	1.30335	1.36214
A_33_P3319491	AZIN1	1.07963	0.920372	1.89783	2.08544	2.08607	2.62977
A_23_P37441	B2M	0.948563	1.05144	0.630379	0.483437	0.0401217	0.0834339
A_23_P41166	B3GALNT1	1.12542	0.874581	0.822807	1.25282	0.686144	1.07773
A_24_P212531	B3GALNT2	0.988918	1.01108	0.845333	0.708747	1.66958	1.815
A_23_P334751	B3GALNT2	0.923266	1.07673	1.94505	1.3996	1.48998	1.20793
A_33_P3286958	B3GALT2	1.02328	0.976724	9.93117	16.7792	30.7398	36.9239
A_23_P422071	B3GALT4	1.11117	0.888826	6.94308	9.0119	5.06811	6.15844
A_33_P3407042	B3GALT6	0.926218	1.07378	1.82741	1.79943	1.44278	1.93989
A_24_P832426	B3GALTL	0.952233	1.04777	4.30953	3.9282	1.27845	1.88529
A_23_P1833	B3GAT1	1.11076	0.889243	1.18414	1.92848	1.65177	3.52114
A_23_P167805	B3GAT2	0.961566	1.03843	4.51401	3.2952	11.1276	8.76217
A_33_P3225685	B3GAT3	1.05176	0.948241	0.888025	0.852567	0.726643	1.09509
A_23_P86900	B3GNT1	1.18154	0.818461	1.04884	1.54333	1.35997	2.06651
A_23_P500956	B3GNT2	1.191	0.808996	1.55074	0.964693	0.200819	0.468342
A_23_P18372	B3GNT5	0.937745	1.06226	0.707746	0.599696	0.485861	0.401841
A_24_P913716	B3GNT7	1.15853	0.841468	2.05691	2.23478	2.76962	2.89208
A_24_P181672	B3GNTL1	0.917861	1.08214	1.40955	1.4359	0.292905	0.642527
A_33_P3846177	B4GALNT1	0.810877	1.18912	2.16745	3.14859	2.07258	3.45613
A_33_P3317603	B4GALNT4	0.943625	1.05638	1.11303	1.381	1.42368	1.91965
A_23_P149206	B4GALT2	1.04334	0.956659	0.642879	0.809519	0.872457	1.1486
A_33_P3335999	B4GALT3	0.959176	1.04082	1.12299	1.22162	1.09785	1.27218
A_23_P103919	B4GALT3	0.978205	1.02179	0.927412	1.0388	0.789678	0.956272
A_32_P103945	B4GALT4	1.02323	0.976772	1.35867	1.67505	1.08208	1.84639
A_24_P239731	B4GALT5	1.07804	0.921962	2.57115	2.51836	2.09067	4.21854
A_23_P41872	B4GALT7	0.765665	1.23433	1.66496	1.59705	0.688961	0.805712
A_23_P152678	B9D1	0.955576	1.04442	0.814582	0.941838	0.579842	0.450958
A_24_P176714	B9D1	0.9118	1.0882	0.907408	0.881473	0.281294	0.166898
A_23_P218476	B9D2	1.07952	0.920478	0.921603	0.793901	0.714561	0.700969
A_23_P134663	BAALC	1.04786	0.952138	4.54013	5.18249	2.75966	3.71566
A_23_P52806	BACE1	1.13681	0.86319	2.25534	2.65089	3.16785	3.86387
A_33_P3240941	BACE1	1.01457	0.985431	1.77964	2.01299	2.91222	2.69606
A_33_P3240936	BACE1	0.999986	1.00001	1.86801	2.51404	2.97162	2.89414
A_23_P154875	BACE2	1.04878	0.951218	0.380737	0.441756	0.00608784	0.00903648
A_23_P211047	BACH1	1.13819	0.861808	1.34924	1.27595	2.07284	2.24159
A_33_P3302916	BACH2	0.969146	1.03085	3.11539	3.82699	6.92893	6.83312
A_23_P30634	BACH2	1.14956	0.85044	2.06095	2.86685	4.36632	4.63115
A_33_P3262043	BAD	1.04167	0.958332	1.4192	1.39564	1.09773	1.59672
A_33_P3290924	BAG1	0.919589	1.08041	0.98865	1.22678	1.12655	1.3707
A_23_P146654	BAG1	0.866005	1.134	0.932825	1.05062	1.00638	1.17385
A_33_P3290919	BAG1	0.901568	1.09843	1.05862	1.22592	1.02699	1.26542
A_23_P356554	BAG2	1.1993	0.8007	0.183643	0.140668	0.106392	0.129888
A_23_P47077	BAG3	1.00801	0.991987	1.79016	1.28715	0.187485	0.93144
A_24_P930926	BAG4	1.09523	0.904773	1.08892	1.13331	1.31144	1.78619
A_23_P146217	BAG4	1.0523	0.947702	1.27051	1.1526	1.77085	1.77644
A_24_P130026	BAG5	1.05359	0.946409	1.20925	1.14941	1.15761	1.14276
A_23_P49539	BAHCC1	1.08263	0.917375	2.34821	1.79067	5.27657	3.87514
A_23_P117928	BAHD1	0.906406	1.09359	0.989165	0.934853	0.990121	1.3485
A_33_P3285470	BAI1	1.10551	0.894491	1.40519	3.09914	2.83699	9.45931
A_33_P3269218	BAI2	0.996804	1.0032	1.55016	2.67279	2.04322	5.04671
A_33_P3270445	BAI2	0.877547	1.12245	1.94656	3.59278	2.43253	5.36197
A_23_P252556	BAI3	1.18874	0.81126	3.60291	7.67508	8.73234	10.525
A_23_P61810	BAIAP2	0.849387	1.15061	0.856249	0.696052	0.792121	1.13214
A_23_P315836	BAIAP2	1.01156	0.988436	0.868934	0.458288	0.628589	0.447156
A_24_P159648	BAIAP2	0.903461	1.09654	0.878812	0.69132	0.491516	0.588891
A_33_P3262575	BAIAP2L1	1.11266	0.887338	0.524349	0.166482	0.0479566	0.205307
A_23_P379034	BAIAP2L2	1.14191	0.858091	1.76087	2.00703	2.01976	2.87958
A_23_P163492	BAIAP3	0.721285	1.27872	20.4567	27.5562	18.9158	25.1808
A_23_P145357	BAK1	1.11243	0.887567	0.759018	0.501136	0.378005	0.434319
A_23_P52207	BAMBI	1.33392	0.666077	41.2302	28.1579	2.3652	5.68076
A_23_P47208	BANF1	1.12602	0.87398	0.47056	0.446146	0.321597	0.38344
A_23_P22263	BANP	0.969089	1.03091	1.41112	1.15152	0.682626	1.20192
A_23_P259012	BAP1	0.889968	1.11003	1.7116	1.65786	1.23472	1.6783
A_23_P67771	BARD1	1.09686	0.90314	0.766261	0.568775	0.246625	0.293811
A_23_P213385	BASP1	0.76127	1.23873	3.40698	3.87062	4.32233	4.91287
A_24_P904903	BAT1	1.08814	0.911859	0.609949	0.441514	0.351715	0.260215
A_24_P641130	BAT2	1.07606	0.923944	1.21437	1.40629	0.403195	1.29757
A_23_P412409	BAT2D1	1.0354	0.964599	1.16146	1.04092	1.14812	1.23044
A_24_P350644	BAT2L	0.939218	1.06078	1.7026	1.73887	3.74362	4.20938
A_33_P3296567	BAT2L	1.15896	0.841038	0.724269	0.619296	0.993604	1.09436
A_33_P3296577	BAT2L	0.793332	1.20667	1.88835	1.90508	2.96973	3.0243
A_33_P3275668	BAT3	1.11262	0.887379	1.06027	0.869448	0.886243	0.975932
A_23_P111141	BAT3	1.06003	0.939973	1.34245	1.22272	1.34298	1.34544
A_23_P133923	BAT4	1.06824	0.931757	1.79372	1.34205	0.903394	1.02991
A_23_P156697	BAT5	1.0554	0.944597	0.911261	0.789362	0.599994	0.831787
A_23_P160720	BATF3	1.07003	0.929971	0.843558	1.89411	0.492543	2.82377
A_23_P208706	BAX	0.881941	1.11806	0.466528	0.286631	0.210785	0.229265
A_23_P76799	BAZ1A	1.1385	0.861505	0.602737	0.338815	0.186421	0.132719
A_33_P3321577	BAZ1B	1.00595	0.994053	1.81977	1.26394	1.86015	2.06679
A_23_P215449	BAZ1B	1.05487	0.94513	1.31096	1.15747	1.06667	1.17535
A_23_P203841	BAZ2A	0.990407	1.00959	0.765711	0.54502	1.04438	1.06627
A_23_P120048	BAZ2B	1.05093	0.949066	2.97918	3.00888	3.72898	4.29901
A_23_P382775	BBC3	1.05433	0.945671	0.528109	0.471899	0.285382	0.573794
A_24_P184305	BBS1	1.0647	0.935296	1.01095	1.08237	0.767161	0.656039
A_24_P181149	BBS10	1.09012	0.909882	1.23933	1.24576	1.09659	1.31624
A_32_P235796	BBS12	1.1771	0.822897	1.8016	1.76314	2.24057	2.24341
A_23_P106835	BBS2	1.06404	0.935962	1.16981	1.28125	0.712242	0.848218
A_23_P99967	BBS4	1.02975	0.970246	1.70838	1.45603	1.9977	1.78386
A_23_P252642	BBS5	0.98286	1.01714	1.06722	0.90964	3.14451	3.08493
A_23_P82351	BBS9	1.00214	0.997862	1.69542	2.03524	1.67139	2.38615
A_23_P121356	BBX	1.12876	0.871243	1.60961	1.18568	0.521785	0.688668
A_33_P3369311	BBX	1.14218	0.85782	2.22694	1.64971	0.638378	0.903814
A_33_P3501900	BC036928	1.07214	0.927855	2.43845	3.37753	2.26946	7.17875
A_33_P3287567	BCAP29	1.0909	0.9091	1.00399	0.84975	1.31781	0.951385
A_33_P3287562	BCAP29	1.02253	0.977475	0.722585	0.811438	0.49286	0.345884
A_32_P4364	BCAP31	1.03624	0.963759	1.66668	1.48081	1.1385	1.38928
A_33_P3369034	BCAR1	0.924694	1.07531	1.68882	1.49768	0.876561	1.01256
A_23_P97394	BCAR3	1.26424	0.735764	0.579261	0.522315	0.186742	0.465336
A_23_P34930	BCAS2	1.04203	0.957968	1.94055	2.03315	1.22445	1.27364
A_24_P100761	BCAS3	1.0775	0.922495	7.59397	7.79784	2.98159	2.32106
A_24_P143492	BCAS4	0.927388	1.07261	0.685907	0.642809	0.764057	1.63865
A_24_P52921	BCAT1	1.12055	0.879446	0.488199	0.290519	0.370287	0.327471
A_24_P935986	BCAT1	1.23065	0.769346	0.29732	0.220531	0.250272	0.20835
A_23_P101551	BCAT2	1.07722	0.922776	0.654664	0.562332	0.52825	0.504519
A_24_P1255	BCCIP	1.1531	0.846902	0.81589	0.586122	0.621488	0.952077
A_24_P30206	BCCIP	1.18958	0.810416	0.581551	0.539378	0.340223	0.38884
A_23_P338233	BCDIN3D	1.03084	0.969161	1.38532	1.20758	1.3421	1.45423
A_23_P212050	BCHE	0.954596	1.0454	1.62076	1.41516	0.334335	1.17733
A_33_P3302305	BCKDHA	1.08426	0.915739	2.01083	1.85928	1.05563	0.762101
A_33_P3352873	BCKDHB	1.065	0.935	5.586	5.49995	0.565797	0.697254
A_24_P914513	BCKDHB	1.20751	0.792486	8.4896	8.27074	0.41709	0.601293
A_23_P93464	BCKDHB	1.0686	0.931405	9.33278	9.45374	0.582611	0.678273
A_23_P365149	BCKDK	0.922626	1.07737	1.13201	1.09367	0.498826	0.633208
A_23_P3823	BCKDK	1.02681	0.973187	0.918546	0.79458	0.405158	0.452339
A_33_P3249595	BCL11A	0.840081	1.15992	44.7396	65.3577	40.6578	37.9206
A_24_P402588	BCL11A	1.15333	0.846673	130.463	188.012	99.3387	105.13
A_24_P411186	BCL11A	0.997342	1.00266	251.61	340.592	256.569	174.606
A_23_P205738	BCL11B	1.47174	0.528259	22.1661	60.0018	10.2178	16.4226
A_33_P3355185	BCL2	0.933005	1.067	0.69999	1.18726	2.64512	3.08683
A_23_P352266	BCL2	1.11583	0.884169	0.423999	0.837181	1.71814	2.06719
A_23_P321703	BCL2A1	0.943432	1.05657	1.55638	1.63696	1.2408	2.22906
A_23_P210886	BCL2L1	0.820697	1.1793	1.39987	1.79271	1.48234	1.92047
A_33_P3398526	BCL2L11	0.979597	1.0204	1.4854	1.3412	1.82605	2.78044
A_24_P122921	BCL2L11	0.862152	1.13785	2.66934	2.32	3.13866	4.0108
A_33_P3251932	BCL2L11	1.14093	0.859074	0.985505	1.03215	1.22993	1.22302
A_33_P3244322	BCL2L12	0.914725	1.08528	0.410681	0.23003	0.183575	0.197116
A_33_P3217123	BCL2L12	0.935669	1.06433	0.440066	0.221037	0.0396381	0.0449342
A_24_P409494	BCL2L13	1.04325	0.956748	1.14585	0.874158	1.19693	1.10888
A_23_P102965	BCL2L13	0.998508	1.00149	1.1971	0.987664	0.984635	0.944709
A_23_P418373	BCL2L2	1.08774	0.912256	1.45457	1.4266	1.24362	1.32852
A_23_P4662	BCL3	1.09474	0.905256	0.486359	0.441211	0.330235	0.837199
A_23_P57856	BCL6	1.05979	0.940206	1.03022	1.04221	1.71831	2.17848
A_24_P203056	BCL7A	1.02504	0.974959	1.12287	1.08717	1.14693	1.70287
A_23_P500364	BCL7B	1.01607	0.983928	0.775474	0.68249	0.490847	0.556883
A_23_P118289	BCL7C	0.788986	1.21101	1.45818	1.48647	0.810585	1.0976
A_33_P3305655	BCL8	1.03792	0.962078	8.59522	10.6504	28.202	31.6804
A_23_P382602	BCL9	0.72504	1.27496	1.83132	1.567	2.71662	2.40561
A_33_P3405957	BCL9L	1.09056	0.909438	1.86831	1.99987	2.34281	2.65858
A_24_P134816	BCL9L	0.960241	1.03976	1.57793	2.26259	1.69541	2.34023
A_23_P111343	BCLAF1	1.01545	0.984548	3.30409	2.56944	3.62428	3.01585
A_24_P89512	BCLAF1	1.02933	0.970668	1.93433	1.83462	1.80683	1.85467
A_33_P3888485	BCO2	1.05288	0.947119	2.00708	1.79863	5.27488	14.4388
A_23_P159741	BCOR	1.15804	0.841963	3.51778	2.59703	2.0319	1.95999
A_23_P147495	BCORL1	0.98763	1.01237	1.2059	1.04085	1.68508	2.35772
A_24_P873764	BCR	0.771913	1.22809	1.65871	1.69059	2.18826	2.44417
A_32_P56713	BCR	0.806789	1.19321	1.71352	1.83814	2.17488	2.55896
A_24_P127235	BCR	0.601078	1.39892	1.59603	1.46036	1.56375	1.6355
A_23_P154086	BCS1L	1.05311	0.946893	1.25261	1.23146	1.11574	1.37854
A_33_P3252359	BDH1	0.943628	1.05637	1.50558	1.93044	3.64082	3.696
A_23_P127891	BDNF	1.21037	0.789629	3.01232	8.67754	1.96001	4.38861
A_33_P3323842	BDNFOS	0.934437	1.06556	2.82026	2.60502	1.11686	0.978264
A_24_P940776	BDP1	1.25462	0.74538	1.19775	1.28076	1.39852	1.49338
A_23_P89410	BECN1	1.00988	0.990122	1.96267	1.70041	1.57358	1.44349
A_33_P3321205	BEGAIN	1.07426	0.925737	16.6721	13.5027	3.74348	18.2293
A_33_P3396646	BEND3	0.799377	1.20062	1.14164	0.84505	1.93447	1.59688
A_23_P359854	BEND3	1.0383	0.961696	0.710763	0.565484	0.952304	0.855257
A_33_P3254335	BEND4	1.50804	0.491956	26.6915	41.7444	27.9148	83.7259
A_23_P904	BEND5	1.03982	0.960182	1.30092	1.49731	1.65522	2.12235
A_23_P312358	BEND7	1.11971	0.880293	0.895552	0.85938	1.5825	3.03389
A_23_P376188	BEND7	1.06059	0.939408	1.55633	1.94833	1.6671	3.95042
A_23_P16225	BEST2	1.09395	0.906045	3.18197	1.6758	0.971383	1.61643
A_33_P3244808	BEST4	0.82585	1.17415	2.32364	4.23649	5.60393	5.37497
A_33_P3397905	BET1	1.05298	0.947019	2.59343	2.94604	2.79534	4.11123
A_24_P269432	BET1	1.07507	0.924927	1.15497	0.939508	0.303748	0.536288
A_24_P386639	BET1L	1.11802	0.881977	0.749585	0.696497	0.445309	0.471919
A_33_P3330384	BET1L	0.866962	1.13304	19.6381	4.91479	1.94654	1.77287
A_23_P159952	BEX1	0.907386	1.09261	3.2639	3.81657	3.57273	4.35481
A_33_P3245178	BEX2	1.02755	0.972451	13.0298	18.3522	18.3523	27.1448
A_24_P40551	BEX4	1.17251	0.827494	3.30726	4.78848	2.90035	3.97129
A_32_P69849	BEX5	0.818383	1.18162	11.6361	32.8818	28.2505	94.3588
A_23_P65963	BFAR	1.06901	0.930986	1.04976	0.926464	0.778165	0.991998
A_23_P109171	BFSP1	1.35034	0.649664	0.552672	0.812818	0.697168	0.829374
A_33_P3323481	BGLAP	1.00087	0.999128	1.78794	1.68433	1.67688	2.18289
A_24_P336551	BGLAP	0.982096	1.0179	1.2761	1.20074	0.898894	1.25836
A_23_P308954	BHLHB9	0.950212	1.04979	2.52445	3.03548	3.14754	3.27569
A_32_P75581	BHLHE22	1.15112	0.848883	0.0159438	0.121974	0.0215479	0.0440318
A_24_P57898	BHLHE23	1.2795	0.720502	0.368462	0.3528	0.322564	0.285995
A_23_P139500	BHLHE41	1.1651	0.834904	21.639	48.2906	2.91903	4.54239
A_33_P3256425	BICD1	1.01552	0.984479	1.68574	2.13542	3.93116	5.72405
A_24_P419120	BICD2	1.02339	0.97661	1.00848	1.016	0.894866	1.44462
A_33_P3227041	BID	0.906353	1.09365	0.95344	1.04314	0.749526	1.23599
A_24_P187948	BID	0.902533	1.09747	1.29297	1.38227	1.05903	1.62559
A_23_P404667	BIK	0.825524	1.17448	0.363523	0.421392	0.769096	1.77695
A_23_P165333	BIN1	1.06166	0.938339	1.72649	2.06896	2.89791	3.74077
A_23_P43086	BIN3	0.904906	1.09509	0.741827	0.759117	0.457914	0.525816
A_24_P115774	BIRC2	1.1994	0.800598	1.25507	1.42112	1.07967	1.52023
A_23_P118815	BIRC5	0.956763	1.04324	0.612305	0.268831	0.00217559	0.003727
A_33_P3314902	BIRC6	1.15153	0.848471	1.80294	1.96037	3.20851	2.71639
A_23_P105833	BIVM	1.10405	0.895946	2.17193	2.80519	3.72028	4.74631
A_23_P419624	BLCAP	0.890334	1.10967	4.63888	8.07589	11.9075	18.3193
A_33_P3300212	BLCAP	0.814754	1.18525	2.93869	5.19563	5.50841	9.77182
A_23_P88630	BLM	1.06141	0.938586	0.490282	0.212236	0.0333263	0.0146867
A_23_P310911	BLMH	1.16449	0.83551	0.87228	0.744088	0.552698	0.543599
A_33_P3388870	BLOC1S1	1.06174	0.938259	1.06252	0.97536	0.578442	0.776997
A_24_P295543	BLOC1S2	0.999833	1.00017	1.08576	1.15516	1.17439	1.13101
A_33_P3329597	BLOC1S3	0.927181	1.07282	1.38143	1.4857	1.13801	1.65512
A_23_P71148	BLVRA	0.997028	1.00297	0.863066	1.05739	0.880835	1.6585
A_33_P3360728	BLVRB	1.02539	0.974605	4.55823	4.32803	0.890405	2.12864
A_23_P23266	BLZF1	1.16344	0.836557	2.16022	1.82943	2.60178	2.60376
A_23_P379649	BMF	0.916352	1.08365	4.21014	2.64367	0.810401	0.947552
A_24_P303989	BMI1	1.01765	0.982347	2.86932	2.94386	3.19995	2.69451
A_23_P314115	BMI1	1.13013	0.869869	1.43346	1.70009	1.09827	1.18655
A_24_P86240	BMP2K	1.15877	0.841229	1.52816	1.35836	1.22109	1.70517
A_23_P334282	BMP2K	1.11572	0.88428	0.822226	0.812716	0.540653	0.551012
A_23_P54144	BMP4	1.05231	0.947688	30.7127	13.5435	0.493887	0.351036
A_23_P19723	BMP5	1.22245	0.777552	71.9193	63.7552	5.2554	3.94059
A_23_P154643	BMP7	1.06232	0.937677	0.460251	0.238301	0.309394	0.498758
A_23_P68487	BMP7	1.05989	0.940112	0.29366	0.138933	0.0276897	0.037435
A_33_P3365878	BMP8B	1.20019	0.799808	0.692545	0.537908	3.97461	3.58154
A_33_P3219651	BMPER	0.840081	1.15992	707.222	374.361	10.7858	44.1079
A_23_P1431	BMPR1A	1.20056	0.799444	0.929304	0.832932	0.417228	0.563028
A_33_P3219256	BMPR1A	1.01767	0.982331	1.48691	1.26442	0.643302	0.814654
A_24_P527404	BMPR1A	1.2219	0.7781	0.927246	0.888065	0.379937	0.518301
A_24_P753161	BMPR2	1.14083	0.859169	3.172	5.53941	5.91887	8.90437
A_24_P615822	BMS1	1.11841	0.88159	1.1929	0.858337	2.47402	2.27796
A_32_P11450	BMS1	0.971278	1.02872	1.62644	1.5014	2.97707	3.04007
A_24_P649747	BMS1	0.944247	1.05575	1.75023	1.89192	2.9628	3.09569
A_24_P263672	BMS1	0.843018	1.15698	0.756025	0.67008	0.648602	0.737006
A_23_P109420	BMS1	0.797804	1.2022	0.622569	0.528178	0.423811	0.467996
A_32_P142128	BMS1P1	1.1335	0.866496	0.811428	0.741718	2.18313	1.93137
A_32_P133916	BNC2	0.662154	1.33785	30.3702	62.9312	17.176	25.6709
A_23_P43684	BNC2	1.05558	0.944416	42.2071	70.9211	18.89	25.8714
A_23_P7655	BNIP1	1.0474	0.952604	0.542339	0.536923	0.596974	0.762344
A_33_P3400653	BNIP2	0.980892	1.01911	1.56782	1.6003	1.26185	1.62919
A_33_P3227467	BNIP2	0.999491	1.00051	1.25069	1.02191	0.523657	0.50632
A_33_P3419785	BNIP3	0.79147	1.20853	0.910112	0.809533	0.447869	0.611491
A_33_P3396951	BNIP3L	0.860469	1.13953	2.77147	2.6936	3.64615	3.96023
A_23_P134925	BNIP3L	1.03285	0.967146	2.66281	2.94433	2.93599	2.81883
A_23_P257763	BOC	1.02598	0.974015	1.79224	1.20726	0.0461989	0.0741486
A_32_P93852	BOD1	1.03382	0.966177	0.912777	0.798322	0.639383	0.76182
A_24_P231057	BOD1L	0.952023	1.04798	9.07618	8.32144	12.4239	12.1004
A_33_P3407195	BOD1L	1.1101	0.889903	3.23896	3.2868	4.22949	4.55461
A_23_P429689	BOD1L	1.16777	0.832229	2.46067	2.75763	2.48408	2.96744
A_23_P253029	BOK	0.863379	1.13662	0.810238	1.2287	1.0053	2.38379
A_33_P3354151	BOLA1	1.11642	0.883576	2.14009	2.12049	1.61661	1.92389
A_33_P3234487	BOLA2B	0.898622	1.10138	0.862536	0.733479	0.615776	0.67914
A_32_P53486	BOLA2B	0.971325	1.02867	0.811056	0.66757	0.537633	0.541176
A_33_P3234490	BOLA2B	0.920169	1.07983	0.6416	0.571318	0.342597	0.399249
A_24_P77364	BOLA3	0.999223	1.00078	1.15703	1.07182	0.759183	1.0037
A_33_P3368301	BOLA3	1.08454	0.915457	1.15145	1.10118	0.740231	0.88002
A_23_P43800	BOP1	0.985973	1.01403	0.641878	0.668495	0.770171	0.888122
A_23_P70843	BPGM	1.03791	0.962085	1.46929	1.65992	1.54616	1.8212
A_23_P42087	BPHL	1.15358	0.846424	0.706132	0.629162	0.713496	0.701247
A_23_P104046	BPNT1	1.05554	0.94446	1.06694	0.921361	1.44026	1.27939
A_33_P3227506	BPTF	0.986809	1.01319	4.84559	6.42075	9.13285	10.2136
A_23_P42935	BRAF	1.03336	0.966642	0.823653	0.661061	2.26349	1.75263
A_23_P53614	BRAP	1.08818	0.911818	1.9195	1.59575	1.36595	1.17446
A_23_P207400	BRCA1	1.04932	0.950682	0.558789	0.285013	0.0218955	0.0206472
A_23_P217659	BRCC3	0.993588	1.00641	1.92483	1.57724	1.71279	1.97419
A_33_P3303940	BRCC3	1.01801	0.981989	2.18863	1.84717	1.93206	2.29907
A_33_P3385461	BRCC3	1.02205	0.977947	4.49443	3.82281	3.38504	3.57946
A_23_P166536	BRD1	0.99265	1.00735	1.83327	1.74245	1.75918	2.00895
A_24_P307014	BRD2	1.05749	0.94251	0.812481	0.762137	0.672832	0.704626
A_24_P32887	BRD3	0.904319	1.09568	2.94815	2.7619	3.81913	4.37917
A_33_P3240674	BRD3	1.00854	0.991462	3.4699	3.10484	4.38801	3.77037
A_23_P216689	BRD3	1.11963	0.880367	1.45415	1.61756	1.52084	1.50575
A_33_P3373745	BRD4	0.888305	1.11169	1.22161	1.00667	1.34406	1.71389
A_33_P3373750	BRD4	1.00854	0.991464	1.67851	1.62594	1.44873	2.12316
A_23_P425104	BRD4	0.92673	1.07327	1.09611	0.928869	1.10298	1.11784
A_32_P18824	BRD7	1.03142	0.968577	1.09793	0.786223	0.452561	0.540442
A_33_P3313660	BRD7P3	1.2412	0.758798	0.353918	0.187229	1.10597	1.43316
A_23_P145016	BRD8	1.07869	0.921314	2.14389	1.86111	1.53219	1.50893
A_23_P19004	BRD9	0.909129	1.09087	1.09794	0.915414	0.721023	0.690743
A_33_P3371320	BRE	0.979213	1.02079	1.09011	1.10004	0.648723	0.663824
A_33_P3413463	BRF1	0.977049	1.02295	1.84197	2.11481	1.98237	2.75534
A_33_P3363016	BRF1	1.04477	0.955227	0.652335	0.605425	0.523627	0.54966
A_23_P20480	BRF2	0.920259	1.07974	1.44159	1.37651	0.887363	1.15414
A_23_P122915	BRI3	0.914896	1.0851	0.871655	0.755142	0.575662	0.630803
A_33_P3348244	BRI3	0.886312	1.11369	0.915875	0.790244	0.586618	0.607354
A_32_P831181	BRI3BP	0.845675	1.15432	0.614343	0.378163	1.46839	1.67986
A_23_P252855	BRIX1	1.12501	0.874992	0.900876	0.749926	0.50094	0.574946
A_23_P75500	BRMS1	1.06915	0.930852	0.902915	0.699387	0.447296	0.354178
A_33_P3367017	BRMS1	0.869955	1.13005	0.987172	0.856793	0.512269	0.360085
A_24_P56484	BRMS1L	1.18642	0.813582	1.57473	2.17838	1.56101	1.85124
A_23_P114929	BRP44	0.990558	1.00944	0.734189	0.826521	0.739705	1.00945
A_23_P110961	BRP44L	1.03804	0.961964	1.45851	2.11761	1.49995	2.19092
A_33_P3242873	BRP44L	1.20299	0.797008	1.41801	1.74058	1.23171	1.7508
A_23_P250948	BRPF1	1.04186	0.958142	1.14393	0.998637	0.748931	0.917012
A_24_P414712	BRPF3	1.1302	0.869796	1.27758	1.37845	1.15778	1.32352
A_23_P89973	BRSK1	0.856272	1.14373	2.10446	2.62808	3.45196	5.00216
A_24_P326708	BRSK2	0.931018	1.06898	2.15741	1.9351	2.50328	3.31927
A_33_P3273480	BRSK2	0.898091	1.10191	1.47837	1.57685	1.62684	2.44298
A_33_P3535972	BRUNOL4	0.951988	1.04801	35.9269	74.6276	135.282	140.222
A_32_P183367	BRUNOL4	1.03734	0.962657	22.2624	52.4858	93.6976	93.6245
A_23_P60775	BRUNOL5	0.840081	1.15992	24.6238	51.0757	75.0359	85.1354
A_33_P3304312	BRUNOL6	1.02206	0.97794	1.70365	2.55219	3.93713	4.62223
A_33_P3395713	BRWD1	1.089	0.911003	1.47294	1.23269	4.09476	4.29083
A_24_P231025	BRWD1	1.30998	0.690024	1.22077	1.14554	3.10713	3.31041
A_24_P190541	BRWD1	1.01809	0.981913	2.41702	1.84054	5.72895	5.00535
A_23_P211136	BRWD1	1.25982	0.740176	1.12401	1.18274	1.87299	2.18145
A_24_P861009	BRWD1	1.14138	0.858623	1.802	2.87538	3.92673	4.13744
A_23_P63929	BRWD2	1.07071	0.929294	1.64092	1.45322	1.37709	1.13405
A_32_P489130	BRWD3	0.999943	1.00006	0.962587	0.838781	1.37482	1.46522
A_24_P244442	BSCL2	0.984541	1.01546	2.03016	2.63314	2.05621	2.26293
A_33_P3365864	BSDC1	0.906403	1.0936	2.61546	2.49307	3.31324	4.40091
A_23_P11705	BSDC1	0.903105	1.0969	2.42654	2.57232	2.63369	3.0887
A_24_P134266	BSG	0.861982	1.13802	1.28577	1.0099	0.746368	0.86529
A_23_P29735	BSN	1.011	0.988998	7.26265	8.98129	13.7037	19.0597
A_23_P71946	BSPRY	0.840081	1.15992	0.721304	0.721304	1.08299	5.51272
A_23_P39465	BST2	0.955134	1.04487	0.240394	0.129894	0.157946	0.118616
A_23_P408675	BTAF1	1.00823	0.991768	0.538054	0.526145	0.347526	0.465723
A_23_P205830	BTBD1	1.10358	0.89642	0.958257	1.07044	0.984194	1.27522
A_23_P13438	BTBD10	1.1805	0.819497	1.32804	1.64365	1.69473	2.86867
A_23_P419714	BTBD11	0.967484	1.03252	0.0975493	0.255473	0.195761	0.59522
A_23_P371129	BTBD12	1.14057	0.859433	1.16596	1.24364	1.33923	1.60076
A_33_P3391915	BTBD17	0.88421	1.11579	1.11808	0.597566	0.224684	0.284882
A_33_P3303066	BTBD2	0.868138	1.13186	1.03634	1.10514	0.8819	1.10119
A_24_P134356	BTBD3	1.12421	0.87579	0.781353	1.36291	0.559629	1.12103
A_23_P99614	BTBD6	0.816702	1.1833	2.34347	3.13522	2.53184	3.76394
A_23_P88184	BTBD7	1.06849	0.93151	2.20105	1.87254	3.99889	3.77611
A_24_P210513	BTBD7	0.741245	1.25875	2.7647	2.54769	5.0332	5.00347
A_24_P721898	BTBD7	1.00519	0.994808	1.6001	1.66564	2.2517	2.40484
A_32_P94722	BTBD9	1.11258	0.887425	2.26256	3.14177	3.07125	4.70795
A_24_P183264	BTF3	0.853917	1.14608	1.0358	0.96275	0.728281	0.717967
A_23_P105900	BTF3L1	0.889365	1.11064	0.961285	0.863648	0.638819	0.57653
A_33_P3365616	BTF3L4	1.1671	0.832897	1.65059	1.63333	2.21064	1.81735
A_33_P3365611	BTF3L4	1.02043	0.979574	1.42669	1.13444	1.62784	1.21283
A_23_P87560	BTG1	1.05804	0.941965	0.590205	0.484505	0.553243	0.931826
A_23_P62901	BTG2	0.966276	1.03372	0.312453	0.397803	0.120821	0.151136
A_23_P80068	BTG3	0.992198	1.0078	0.966093	0.802071	0.134283	0.250108
A_33_P3332885	BTN2A1	0.962091	1.03791	4.16392	3.75253	5.76966	7.64326
A_23_P501634	BTN2A1	1.12518	0.874817	2.21953	2.17166	3.09003	3.91275
A_23_P122439	BTN2A2	0.93025	1.06975	1.02583	0.859554	0.171964	0.207023
A_24_P136470	BTN2A3	1.09106	0.908938	0.714698	0.528895	0.469579	0.654324
A_24_P252078	BTN3A2	1.27613	0.723871	0.835812	0.585834	0.206186	0.444573
A_23_P376686	BTNL2	1.20209	0.797913	16.9149	13.5583	3.31775	4.03014
A_23_P46819	BTRC	1.09695	0.903053	1.54498	1.63062	3.06697	3.64823
A_23_P124417	BUB1	1.19471	0.805287	0.542435	0.22881	0.00226634	0.00128266
A_23_P163481	BUB1B	1.00464	0.995356	0.626071	0.357917	0.128765	0.106717
A_23_P320658	BUB3	1.0357	0.964299	1.5365	1.1673	0.847159	0.829947
A_23_P46924	BUB3	1.14782	0.852176	0.878935	0.63521	0.23107	0.367826
A_23_P52826	BUD13	1.08036	0.919643	0.663956	0.5595	0.472778	0.484782
A_23_P31602	BUD31	1.04842	0.951577	1.17257	1.2287	0.748384	0.989461
A_32_P181638	BVES	1.22818	0.771822	0.573135	0.43875	0.296218	0.371842
A_23_P145197	BYSL	1.15677	0.843229	0.540189	0.450777	0.322777	0.411299
A_24_P113131	BZRAP1	0.872456	1.12754	2.83354	3.94787	11.7664	14.9164
A_24_P713668	BZW1	1.03884	0.961161	0.752187	0.700457	0.868831	1.02788
A_24_P362572	BZW1	1.21829	0.781705	0.560287	0.522687	0.599675	0.718022
A_33_P3334548	BZW1	1.0998	0.900204	1.08142	1.01965	1.08322	1.21977
A_33_P3216237	BZW2	1.08678	0.913218	1.28109	1.09171	2.08203	1.89382
A_23_P157215	BZW2	1.05831	0.941691	1.03392	1.01655	1.74828	1.61296
A_24_P329795	C10orf10	0.991813	1.00819	4.51327	1.8507	1.93642	1.98106
A_33_P3216955	C10orf104	1.03465	0.965348	1.87764	1.71806	1.48117	1.30403
A_32_P86739	C10orf114	0.984317	1.01568	1.89784	1.09392	0.186611	0.226975
A_23_P161439	C10orf116	1.27133	0.728668	4.89081	5.34209	6.32623	22.4192
A_24_P942694	C10orf118	1.12691	0.873088	8.01454	9.43217	13.1948	16.433
A_23_P202594	C10orf119	0.98731	1.01269	1.46779	1.20617	0.97	1.1256
A_33_P3408943	C10orf119	1.01478	0.985218	0.991727	0.849401	0.508105	0.705088
A_24_P186379	C10orf125	1.10639	0.893609	0.200005	0.163133	0.0066333	0.0197773
A_23_P435697	C10orf137	1.0709	0.929095	0.665019	0.667195	0.639569	0.69318
A_24_P372553	C10orf137	1.22693	0.773072	0.822029	0.754037	0.713187	0.738683
A_32_P152767	C10orf140	0.899329	1.10067	1.27925	0.692427	0.371145	0.244317
A_23_P24244	C10orf18	1.25084	0.749161	0.763591	0.780189	0.529022	0.677489
A_23_P138461	C10orf2	1.05305	0.946947	2.29297	1.95146	1.10038	1.69042
A_24_P64362	C10orf26	0.887794	1.11221	2.03445	1.95498	2.10347	2.20206
A_23_P301336	C10orf28	1.17887	0.821132	1.24241	0.884316	0.67599	1.09826
A_33_P3228872	C10orf28	1.17902	0.820984	1.75522	1.38603	0.974706	1.44269
A_23_P305140	C10orf32	1.02268	0.97732	1.2162	1.19612	0.625203	0.563957
A_23_P369328	C10orf35	1.0416	0.958399	1.98665	2.80816	3.72487	4.21935
A_33_P3280030	C10orf4	1.12312	0.876882	1.05626	1.01323	0.840678	1.01164
A_33_P3331641	C10orf41	1.02708	0.972919	1.78618	1.65644	2.55991	2.78737
A_33_P3377619	C10orf46	1.18333	0.816673	1.21786	1.22239	0.98764	1.07285
A_24_P882914	C10orf46	1.19683	0.803173	0.920435	0.934047	0.748345	0.780703
A_23_P97853	C10orf57	1.21472	0.78528	1.14499	1.15021	0.644907	0.73701
A_23_P63660	C10orf58	1.0853	0.914701	0.950949	0.93993	0.686138	1.08926
A_33_P3350374	C10orf58	0.899356	1.10064	1.50677	1.42275	1.02013	1.62961
A_33_P3323928	C10orf75	1.03833	0.961671	0.589171	0.555654	0.587636	0.824031
A_23_P86504	C10orf76	1.03829	0.961713	1.24802	1.12411	0.917206	1.21829
A_23_P413193	C10orf78	1.05596	0.94404	0.74193	0.581261	0.230299	0.161518
A_33_P3374289	C10orf82	1.20992	0.79008	0.646865	0.627891	1.65608	1.90684
A_23_P115743	C10orf84	1.01759	0.982413	2.19422	2.47005	2.65867	2.70943
A_33_P3297642	C10orf84	1.0643	0.9357	1.34674	1.27362	1.24153	1.15741
A_33_P3360823	C10orf88	1.00243	0.99757	1.36234	1.60595	1.94819	2.16674
A_33_P3291454	C10orf96	1.38692	0.613077	0.32896	0.285792	0.312817	0.398084
A_23_P150350	C11orf1	1.09231	0.907685	1.13475	1.06487	1.25222	0.767686
A_23_P47527	C11orf10	1.00473	0.995272	0.740225	0.592601	0.455939	0.390579
A_23_P53152	C11orf17	1.07643	0.923565	0.901731	0.916528	1.06415	1.33317
A_23_P104641	C11orf2	1.16297	0.837028	0.56352	0.629802	0.615216	0.49526
A_23_P202773	C11orf20	1.10526	0.894739	0.99725	2.56433	2.90497	9.64583
A_23_P12911	C11orf24	1.03804	0.961963	0.673362	0.650456	0.447812	0.631254
A_33_P3296592	C11orf30	1.0214	0.978598	1.90278	1.98515	2.65329	2.85661
A_23_P340318	C11orf31	0.938594	1.06141	0.88083	0.666307	0.361665	0.362013
A_33_P3306983	C11orf31	1.03477	0.965234	0.952907	0.731446	0.378205	0.389668
A_33_P3377005	C11orf35	0.971737	1.02826	2.82759	3.30889	1.59571	4.7244
A_23_P64121	C11orf41	1.05297	0.947032	2.25475	3.65042	9.47918	17.0558
A_33_P3407638	C11orf46	1.14437	0.855635	1.52499	1.49786	2.30241	2.22759
A_23_P1948	C11orf48	1.10977	0.89023	0.708578	0.617294	0.395273	0.467215
A_33_P3292840	C11orf49	1.00611	0.993895	1.23713	1.04761	1.43456	1.15221
A_23_P147605	C11orf49	1.03133	0.968666	1.07154	1.24364	0.887431	1.15059
A_24_P244410	C11orf51	1.10013	0.899868	0.687795	0.548035	0.596161	0.447815
A_24_P201404	C11orf54	1.2184	0.781599	0.84536	0.80364	0.624331	0.697497
A_23_P202750	C11orf54	1.17881	0.821188	1.09509	0.992706	0.867435	0.851028
A_23_P24529	C11orf57	1.18535	0.814654	0.642497	0.661675	1.10418	0.879978
A_24_P675386	C11orf58	1.02504	0.97496	1.08211	1.03689	1.25454	1.13916
A_33_P3309636	C11orf58	1.12034	0.879661	0.922096	0.822916	0.506208	0.520695
A_23_P2114	C11orf59	1.07823	0.921775	0.515615	0.493863	0.431433	0.429971
A_23_P116207	C11orf60	1.10922	0.890783	0.866051	0.836567	0.691164	1.0954
A_23_P52885	C11orf61	1.26225	0.737752	0.779522	0.816507	0.57613	0.740691
A_24_P49383	C11orf67	1.10615	0.893846	1.61398	1.10234	0.141577	0.17622
A_23_P150238	C11orf68	0.999432	1.00057	1.4356	1.56735	1.41008	1.45799
A_33_P3333156	C11orf70	1.1171	0.882898	0.185934	0.158615	0.0346751	0.040038
A_24_P364057	C11orf70	1.11112	0.888883	0.187188	0.157252	0.0313076	0.0244877
A_24_P210082	C11orf71	1.04244	0.957565	1.1008	1.04878	0.628895	0.701909
A_23_P139396	C11orf73	1.13125	0.868751	0.944132	0.870092	0.642013	0.751589
A_24_P252846	C11orf74	1.15185	0.848153	1.17241	1.09722	1.01764	1.0552
A_23_P75430	C11orf75	0.996929	1.00307	0.356984	0.191207	0.0459986	0.0831704
A_33_P3397161	C11orf76	1.04157	0.958431	0.912887	0.825207	0.917685	0.903883
A_23_P429491	C11orf82	1.3049	0.695097	0.244109	0.112973	0.0359449	0.0251803
A_33_P3403748	C11orf83	1.10867	0.891328	0.994458	0.79087	0.224704	0.488406
A_23_P313223	C11orf84	1.08912	0.910883	0.419637	0.305488	0.279766	0.289866
A_33_P3235721	C11orf87	1.37279	0.627207	12.8944	61.5608	11.9966	72.1423
A_23_P75790	C11orf9	0.994294	1.00571	0.250414	0.202327	0.132888	0.206667
A_33_P3285354	C11orf95	1.04057	0.959432	1.29571	1.0897	3.01491	2.45274
A_24_P876408	C11orf95	1.2289	0.771095	0.695058	0.820441	0.917475	1.26235
A_23_P116797	C12orf10	0.981084	1.01892	1.05454	1.00448	1.52912	1.4228
A_33_P3232280	C12orf11	1.0982	0.901803	0.931544	0.905147	0.908976	0.872461
A_23_P36464	C12orf11	1.15376	0.846245	0.80505	0.766281	0.463965	0.531668
A_23_P410613	C12orf23	0.993865	1.00614	2.38226	2.16623	0.617426	0.931622
A_33_P3238052	C12orf24	1.15543	0.844566	1.24559	1.34279	1.97472	2.68503
A_23_P345928	C12orf26	1.02138	0.978621	1.44785	0.938422	0.434348	0.548115
A_32_P46765	C12orf29	1.06183	0.93817	1.33463	1.45249	0.997995	1.44744
A_33_P3878964	C12orf30	1.09924	0.900763	0.717656	0.620778	0.498318	0.609429
A_33_P3263193	C12orf32	1.0287	0.9713	1.24704	1.10326	0.873317	0.953954
A_23_P128375	C12orf34	0.92475	1.07525	0.551488	0.451074	0.900607	1.32822
A_23_P98930	C12orf35	1.1484	0.851604	1.45379	1.37438	1.84541	1.84162
A_23_P25433	C12orf4	1.07421	0.925789	1.54645	1.37155	1.59903	1.28449
A_33_P3346866	C12orf41	0.920007	1.07999	1.29504	1.26948	1.15028	1.38749
A_23_P151179	C12orf43	1.16442	0.835583	1.53463	1.70191	1.12364	1.2041
A_23_P116840	C12orf44	0.928059	1.07194	1.89999	2.11643	1.38366	2.57249
A_23_P128532	C12orf45	1.00785	0.992154	0.494888	0.389148	0.566937	0.56392
A_23_P99204	C12orf47	1.06416	0.935837	0.748362	0.960182	0.969787	1.43289
A_23_P87769	C12orf48	0.917327	1.08267	0.575794	0.282782	0.126047	0.0898808
A_23_P13797	C12orf49	1.09455	0.905447	1.58779	1.6266	1.57984	1.78454
A_33_P3258452	C12orf5	0.995226	1.00477	1.10316	0.961672	1.02867	1.25132
A_23_P162702	C12orf51	0.968663	1.03134	1.78616	2.22485	3.59417	5.30852
A_23_P309292	C12orf51	0.859484	1.14052	3.7745	4.62592	8.53544	10.0867
A_23_P87635	C12orf52	1.03902	0.960975	0.99681	1.02542	0.8819	1.25862
A_24_P41042	C12orf52	0.920784	1.07922	1.20095	1.39208	1.05029	1.46635
A_24_P248185	C12orf53	0.612075	1.38793	3.44377	4.71679	6.94929	7.95615
A_23_P350551	C12orf57	0.936431	1.06357	1.32316	1.24719	1.32791	1.32855
A_23_P364544	C12orf60	1.02056	0.979439	1.00239	0.916233	1.25671	1.57952
A_23_P151280	C12orf62	0.957573	1.04243	2.55447	2.36997	1.66329	2.25047
A_32_P11894	C12orf65	1.0856	0.914396	2.36314	2.59544	1.66805	2.06419
A_23_P344194	C12orf68	0.937364	1.06264	2.06281	3.32264	3.72791	7.92132
A_24_P769672	C12orf73	1.0334	0.966604	1.30843	1.46526	0.91944	1.53761
A_32_P163089	C12orf75	1.25103	0.748975	1.16216	0.849799	0.762517	1.38431
A_23_P410312	C12orf76	0.954117	1.04588	2.00824	2.06919	2.2702	1.87423
A_23_P368718	C13orf1	1.00237	0.997632	1.60895	1.85524	3.67665	3.38519
A_24_P10137	C13orf15	1.09711	0.902887	501.835	406.17	11.5141	14.7455
A_32_P70135	C13orf23	1.04515	0.954846	1.29853	1.0237	0.827023	0.820342
A_23_P362046	C13orf27	1.15383	0.846172	0.594528	0.475356	0.27824	0.516471
A_23_P99515	C13orf33	0.805748	1.19425	3.08804	5.6585	1.03873	1.14706
A_23_P25626	C13orf34	1.1247	0.875302	0.358695	0.153678	0.0516954	0.0671958
A_32_P9382	C13orf37	1.10557	0.89443	0.930667	0.979574	0.801488	0.900037
A_33_P3296119	C13orf38	1.08474	0.915264	0.0151811	0.0208662	0.0252698	0.0546983
A_23_P25935	C14orf1	0.808732	1.19127	0.645402	0.756101	0.661814	0.766545
A_33_P3245389	C14orf101	1.07329	0.926707	2.47325	2.10283	2.43561	2.35977
A_33_P3379801	C14orf104	1.013	0.987004	1.20182	0.971016	1.35667	1.42976
A_23_P14493	C14orf104	1.06261	0.937394	1.0709	1.00537	0.606042	0.702433
A_23_P364107	C14orf106	0.979457	1.02054	0.675835	0.324183	0.0452832	0.0183324
A_23_P140154	C14orf109	1.06748	0.932521	1.0632	1.0346	0.610918	0.820146
A_23_P140362	C14orf115	1.04099	0.959012	0.596369	0.843586	0.89541	0.672444
A_33_P3292812	C14orf118	0.947676	1.05232	2.09141	1.83394	4.7895	5.80489
A_23_P37144	C14orf126	1.05894	0.941057	0.592293	0.659215	0.57677	0.668704
A_23_P25746	C14orf128	0.928865	1.07113	1.42112	1.10535	1.09928	1.20325
A_33_P3348362	C14orf128	0.992672	1.00733	1.20713	0.988679	0.978637	1.0323
A_23_P205336	C14orf129	1.03545	0.964546	0.970227	0.936342	1.0393	1.31509
A_23_P151529	C14orf132	0.967098	1.0329	2.6895	3.33393	3.48903	5.09407
A_23_P163148	C14orf133	1.05496	0.945038	1.14071	0.940295	1.18957	1.1312
A_23_P163059	C14orf135	1.07093	0.929069	0.894178	1.12066	0.80653	0.95807
A_23_P128940	C14orf138	1.11183	0.888172	1.16558	1.26262	0.885406	1.37686
A_23_P14302	C14orf139	1.12997	0.870033	0.893552	0.937629	0.705689	1.31698
A_23_P99579	C14orf142	1.16231	0.83769	1.52004	1.45976	0.578635	0.710208
A_23_P129014	C14orf143	1.00608	0.993916	1.46912	0.80836	0.333541	0.262557
A_23_P430201	C14orf145	1.12483	0.875173	0.987175	0.668409	0.121958	0.117795
A_33_P3307875	C14orf147	1.03523	0.964774	1.32554	1.53252	1.59839	1.67111
A_23_P311150	C14orf147	1.01268	0.987323	1.14985	1.01278	0.625248	0.623307
A_23_P162879	C14orf153	1.07121	0.928788	1.23542	1.2514	1.27666	1.65289
A_23_P128991	C14orf156	0.903623	1.09638	0.978741	0.765546	0.668981	0.658013
A_23_P48771	C14orf159	1.03906	0.960944	1.30852	1.4864	1.34007	1.70263
A_24_P232790	C14orf162	0.949871	1.05013	1.25414	1.97752	3.32751	3.95866
A_23_P14482	C14orf166	1.06671	0.933289	0.816152	0.584124	0.5235	0.398251
A_33_P3403459	C14orf167	1.04938	0.950624	2.158	2.46832	2.65782	2.92577
A_32_P118250	C14orf167	1.10706	0.892942	1.24534	1.52053	1.16046	1.43352
A_23_P163117	C14orf169	0.931674	1.06833	1.51044	1.32595	1.64231	1.6803
A_24_P398781	C14orf179	0.950026	1.04997	1.45247	1.75954	1.38573	2.1637
A_33_P3355717	C14orf181	0.962076	1.03792	0.432334	0.32808	0.319118	0.284683
A_33_P3289780	C14orf2	0.933455	1.06654	0.977562	1.05104	1.0849	1.23189
A_33_P3395758	C14orf28	1.00943	0.99057	1.62496	1.68432	3.80112	4.12485
A_24_P181295	C14orf37	1.00435	0.995651	3.06309	3.24162	5.64885	6.00665
A_33_P3288839	C14orf37	1.00208	0.997922	1.74703	1.5083	1.93469	1.71838
A_32_P466514	C14orf4	1.13713	0.862869	2.08505	2.0185	1.06515	1.27049
A_24_P85200	C14orf43	1.02828	0.971724	1.06619	1.21484	1.04445	1.52498
A_23_P76983	C14orf45	0.942011	1.05799	2.89855	3.94453	5.50432	5.59204
A_33_P3275422	C14orf70	0.974494	1.02551	0.510612	0.379221	0.389314	0.376713
A_23_P431381	C14orf80	0.917109	1.08289	0.638476	0.393386	0.186409	0.263803
A_33_P3256858	C14orf80	1.04618	0.953819	0.85418	0.505887	0.214494	0.321286
A_23_P48581	C14orf93	0.992811	1.00719	0.856241	1.03004	0.498467	0.841729
A_23_P372771	C15orf17	0.963765	1.03624	1.15182	1.26246	0.997013	1.49581
A_33_P3358163	C15orf2	1.24563	0.754368	0.246859	0.243594	2.31548	3.22373
A_33_P3224105	C15orf23	1.08409	0.915906	1.0704	0.713528	0.370333	0.340402
A_23_P88680	C15orf24	1.06455	0.935453	1.42394	1.43609	1.30916	1.27068
A_23_P88678	C15orf27	0.840081	1.15992	26.3005	58.9322	55.7053	123.18
A_23_P14649	C15orf28	1.24007	0.759925	0.77326	0.626355	5.01609	3.79924
A_23_P77286	C15orf29	1.09059	0.909407	0.930513	1.15102	0.936045	1.91897
A_24_P404033	C15orf38	0.992779	1.00722	1.31026	1.14109	0.418553	0.59409
A_23_P37514	C15orf39	0.933581	1.06642	0.579216	0.392336	0.147844	0.327741
A_32_P99902	C15orf40	0.95162	1.04838	1.15839	0.951821	0.810456	0.658739
A_23_P77201	C15orf41	1.12226	0.877742	4.84224	5.60305	6.13037	11.608
A_23_P345707	C15orf42	1.01871	0.981288	0.323605	0.164518	0.00630444	0.00687936
A_33_P3244921	C15orf44	1.09022	0.909782	0.929083	0.800448	0.422089	0.435784
A_23_P54447	C15orf5	1.26593	0.734069	0.990511	0.439122	4.32427	7.21202
A_32_P98975	C15orf57	1.02158	0.978415	1.35806	1.15654	1.06672	1.3341
A_33_P3398917	C15orf59	1.00016	0.999835	0.542028	0.91226	1.23378	1.29561
A_33_P3219055	C15orf61	1.03514	0.964858	0.663242	0.785637	1.7062	2.58171
A_23_P117683	C15orf63	1.05248	0.947518	0.932506	0.891991	0.65389	0.605841
A_33_P3344451	C16orf13	0.932695	1.06731	0.862066	0.888572	0.636928	0.84545
A_23_P100326	C16orf35	1.01843	0.981573	0.960684	1.04263	0.861984	0.982402
A_23_P88753	C16orf42	0.904037	1.09596	1.13767	1.20385	0.969684	1.2533
A_23_P326319	C16orf45	0.951045	1.04895	2.56626	3.3858	3.90343	5.9096
A_23_P14975	C16orf48	1.0426	0.957395	0.955095	0.786296	0.546228	0.793088
A_33_P3400943	C16orf5	0.939282	1.06072	1.27945	1.13484	0.820776	1.20648
A_33_P3333360	C16orf5	1.04392	0.956084	1.1768	1.17021	0.661024	0.901892
A_33_P3357620	C16orf53	0.867092	1.13291	1.29576	1.16476	1.24004	1.14132
A_32_P107493	C16orf55	0.798398	1.2016	1.4174	1.58537	2.84105	3.5166
A_24_P107941	C16orf57	0.906469	1.09353	1.25174	1.14785	0.830567	1.03234
A_23_P54891	C16orf58	0.979345	1.02066	1.20714	1.25285	0.792205	1.02109
A_23_P26557	C16orf59	1.03546	0.964539	0.621752	0.386306	0.199459	0.265731
A_23_P106544	C16orf61	0.972031	1.02797	1.00665	0.981875	0.579619	0.910332
A_33_P3318122	C16orf62	1.02167	0.978333	1.05084	0.897672	1.00338	0.778277
A_23_P390744	C16orf63	1.06667	0.933328	0.767507	0.663739	0.509098	0.4374
A_23_P89062	C16orf67	0.807106	1.19289	1.51548	1.63541	3.9736	4.53381
A_23_P15285	C16orf68	0.896509	1.10349	0.819909	0.887567	0.481692	0.580739
A_33_P3410206	C16orf7	0.942969	1.05703	0.416801	0.298885	0.527382	0.380864
A_23_P129476	C16orf7	0.852399	1.1476	2.00493	2.59017	2.17724	2.65934
A_23_P206382	C16orf70	0.977904	1.0221	1.02581	0.900095	0.78205	1.02214
A_32_P4403	C16orf72	1.09028	0.909721	1.72037	1.925	1.99244	3.31872
A_24_P289178	C16orf74	0.980474	1.01953	0.329483	0.256251	0.138179	0.133612
A_23_P353717	C16orf75	0.942504	1.0575	0.597523	0.260714	0.0513765	0.0136252
A_33_P3336198	C16orf79	0.783444	1.21656	1.70132	1.63414	2.21095	3.47938
A_23_P3514	C16orf80	1.10226	0.897744	1.23692	1.11554	0.944854	1.48004
A_23_P49279	C16orf87	1.11239	0.887615	1.40508	1.34501	1.44116	2.29384
A_23_P66158	C16orf88	0.965826	1.03417	0.908081	0.749375	0.530291	0.793046
A_33_P3296862	C16orf89	1.10374	0.896263	0.73525	0.867663	0.552181	0.549299
A_33_P3258191	C16orf91	1.02878	0.971216	0.877008	0.898918	0.524235	0.777005
A_24_P842006	C16orf93	1.0411	0.958896	1.18917	1.01709	0.746657	0.68108
A_32_P150391	C17orf100	0.918215	1.08178	2.80804	3.74447	2.98355	4.38201
A_24_P364954	C17orf101	0.93069	1.06931	1.20633	1.09022	0.504697	0.472007
A_33_P3337491	C17orf106	1.02502	0.974983	1.02334	0.929326	0.691924	0.49441
A_33_P3272948	C17orf107	0.566062	1.43394	2.48283	2.00733	2.51745	3.91406
A_23_P392126	C17orf108	0.967285	1.03272	1.58371	2.2794	1.41369	1.45508
A_33_P3274935	C17orf28	0.899953	1.10005	7.10829	9.45469	10.4987	17.6886
A_23_P3982	C17orf37	0.921861	1.07814	1.1632	1.2757	0.860551	1.30413
A_33_P3381771	C17orf39	1.03938	0.960621	0.81362	0.88977	1.43301	1.67537
A_23_P33607	C17orf42	1.06597	0.934026	0.80014	0.807312	0.552856	0.580539
A_23_P55127	C17orf48	1.19816	0.801838	0.997546	1.14156	1.24369	1.09043
A_23_P141520	C17orf49	1.02424	0.975758	1.34211	1.24394	0.900369	0.949441
A_33_P3229002	C17orf50	1.00922	0.990778	5.05961	7.36703	3.35546	4.82435
A_24_P59607	C17orf51	1.52585	0.474147	26.1224	15.8253	17.1324	21.0387
A_24_P229871	C17orf54	1.00833	0.991665	0.944572	1.06346	1.46438	1.68709
A_23_P301340	C17orf56	0.895244	1.10476	2.92597	2.51232	2.10926	2.53281
A_24_P49190	C17orf58	1.13254	0.867463	0.980403	1.22734	1.28624	2.20716
A_23_P152963	C17orf59	0.933313	1.06669	2.04551	2.18831	1.86908	2.55848
A_33_P3243214	C17orf59	0.840534	1.15947	3.71123	5.36194	3.44881	5.32164
A_23_P3994	C17orf61	0.996958	1.00304	0.674116	0.491834	0.226667	0.191997
A_23_P118406	C17orf62	0.836457	1.16354	1.44739	1.40704	1.24787	1.17937
A_33_P3335596	C17orf62	0.657736	1.34226	1.80878	1.91181	1.40881	1.43367
A_23_P141484	C17orf63	0.926907	1.07309	2.40532	1.90776	4.38802	3.77832
A_33_P3384710	C17orf63	1.00266	0.997341	1.95861	1.84135	2.70981	2.99011
A_32_P448360	C17orf65	0.855141	1.14486	0.936131	0.736367	1.3443	1.44802
A_33_P3312104	C17orf68	0.936992	1.06301	1.96473	2.11427	1.75086	2.32014
A_24_P305038	C17orf69	0.998562	1.00144	2.9416	3.1163	5.98693	7.76787
A_33_P3227944	C17orf69	1.01345	0.986545	2.15725	2.25763	4.22366	4.3768
A_33_P3318053	C17orf69	1.04136	0.958636	1.81848	1.51478	2.40468	2.48688
A_23_P113417	C17orf70	0.884915	1.11509	3.0037	3.57705	2.60121	3.16598
A_23_P66563	C17orf71	1.07893	0.921068	1.52172	1.42583	1.6144	1.46501
A_32_P524614	C17orf74	1.22724	0.772758	1.52133	1.18777	5.62855	4.49835
A_23_P15639	C17orf75	1.11764	0.882362	0.717494	0.727634	0.896026	1.0403
A_23_P368484	C17orf76	0.896381	1.10362	0.636575	1.12899	0.436505	2.22003
A_23_P152858	C17orf79	0.831092	1.16891	0.602636	0.609149	0.561283	0.83176
A_24_P301547	C17orf80	0.887984	1.11202	3.3906	3.08687	3.87363	3.67839
A_23_P207927	C17orf80	1.07784	0.922161	2.74597	2.58189	1.79997	1.98431
A_33_P3394494	C17orf81	0.951665	1.04833	0.728362	0.719813	0.431089	0.506337
A_23_P15669	C17orf85	1.0633	0.936702	1.76722	1.61452	1.94119	2.04512
A_32_P8529	C17orf86	1.01132	0.988683	1.32011	1.53176	2.15459	3.48877
A_24_P653603	C17orf89	0.917019	1.08298	1.85086	1.51171	0.781465	1.06043
A_33_P3410935	C17orf89	0.951933	1.04807	1.3687	1.04466	0.506175	0.685461
A_33_P3423600	C17orf90	0.868648	1.13135	1.62407	1.62958	0.956172	1.16461
A_24_P253723	C17orf91	1.05967	0.940331	1.15484	1.10105	0.833865	1.01282
A_33_P3308456	C17orf93	0.89535	1.10465	0.456352	0.330388	0.397628	0.453983
A_24_P921477	C17orf95	1.12991	0.870088	1.16827	1.05819	0.72705	1.012
A_33_P3393766	C17orf96	0.739286	1.26071	1.20731	0.75379	0.897723	1.32227
A_33_P3356320	C17orf97	1.09413	0.905871	0.837962	0.993292	0.749179	0.631159
A_24_P130363	C18orf1	0.908843	1.09116	46.2861	134.632	24.5475	78.9932
A_23_P141715	C18orf10	0.898838	1.10116	0.93839	0.853816	0.975443	0.99847
A_23_P377965	C18orf18	1.00588	0.994117	1.64802	1.93097	1.54845	2.26814
A_24_P898945	C18orf19	1.14897	0.851028	1.4411	1.76315	1.66902	2.40548
A_23_P101237	C18orf21	0.9956	1.0044	0.998383	0.909547	0.844969	0.853984
A_23_P153086	C18orf22	0.873996	1.126	0.390131	0.387531	0.555895	0.449453
A_24_P348083	C18orf23	0.997423	1.00258	0.463721	0.404804	0.386648	0.346309
A_23_P345361	C18orf25	1.02217	0.97783	0.869719	0.897832	0.80367	1.08803
A_24_P271049	C18orf32	1.21812	0.781877	2.74544	2.99098	3.05626	3.45174
A_23_P89824	C18orf45	0.97258	1.02742	1.03463	0.986143	1.05238	1.74497
A_32_P162374	C18orf54	1.17733	0.822667	0.923503	0.616455	0.194655	0.199501
A_23_P78410	C18orf55	1.12143	0.878574	1.24018	1.2821	0.690217	0.863984
A_24_P238499	C18orf56	0.885835	1.11416	0.255893	0.125693	0.0301233	0.0323223
A_23_P78383	C18orf8	1.01884	0.98116	1.30379	1.40098	1.49715	1.88508
A_33_P3243337	C19orf10	0.990604	1.0094	1.38478	1.26158	0.614677	0.75171
A_23_P209195	C19orf12	0.999981	1.00002	1.0876	1.21502	1.10001	1.89281
A_33_P3300680	C19orf12	0.897563	1.10244	0.805969	0.798325	0.710476	1.06308
A_23_P119418	C19orf2	1.23184	0.768165	0.956624	0.912471	0.827542	1.07533
A_23_P366682	C19orf20	0.852453	1.14755	1.76187	2.24644	1.79425	1.78036
A_23_P315286	C19orf22	0.861002	1.139	1.73699	2.05756	2.14797	2.60757
A_33_P3851788	C19orf23	1.17909	0.820905	2.76452	3.51914	0.880948	4.04597
A_33_P3839760	C19orf24	1.06347	0.936526	1.07218	1.03957	0.640806	1.07401
A_23_P424597	C19orf25	1.05873	0.941274	0.902475	0.818078	0.561015	1.07165
A_24_P373885	C19orf25	0.855697	1.1443	1.06438	1.15787	0.681327	0.895133
A_33_P3352562	C19orf28	0.911904	1.0881	1.05643	0.971691	0.818343	0.967311
A_23_P372144	C19orf29	0.907939	1.09206	0.760954	0.793884	0.41321	0.57741
A_23_P353667	C19orf30	1.31792	0.682083	4.82429	8.00384	6.49866	12.8102
A_23_P208788	C19orf33	0.906945	1.09305	1.44092	1.25703	1.73778	4.24219
A_23_P101521	C19orf41	0.840081	1.15992	0.721304	0.721304	1.08299	0.813317
A_23_P153360	C19orf42	0.895628	1.10437	0.724494	0.551485	0.493882	0.430974
A_24_P254177	C19orf42	0.978384	1.02162	0.843556	0.596437	0.246727	0.244522
A_24_P384636	C19orf43	0.998795	1.0012	1.25323	1.21422	1.25991	1.24366
A_23_P107801	C19orf44	0.950646	1.04935	1.32636	1.38889	0.924915	1.42262
A_23_P350074	C19orf46	0.773658	1.22634	0.728882	0.804284	1.65448	1.81776
A_33_P3288754	C19orf48	1.00123	0.998771	0.3087	0.174697	0.0549226	0.0488639
A_24_P168510	C19orf50	0.880038	1.11996	0.813416	0.656941	0.308552	0.397828
A_23_P310532	C19orf52	1.00654	0.993461	1.01654	0.789894	0.608612	0.613564
A_33_P3401782	C19orf54	0.966803	1.0332	0.489403	0.380977	0.384238	0.223721
A_24_P57170	C19orf55	1.12206	0.877935	0.51894	0.383089	1.01998	1.18264
A_23_P218486	C19orf56	1.01745	0.982551	1.19197	1.1259	0.864845	0.965951
A_23_P164814	C19orf57	0.805078	1.19492	2.08081	1.84552	1.83283	2.40963
A_23_P90369	C19orf6	0.991263	1.00874	1.06072	1.18412	0.551477	0.923033
A_33_P3214705	C19orf60	0.888975	1.11103	1.45486	1.56669	1.41564	1.84807
A_23_P67589	C19orf60	0.894065	1.10594	1.32821	1.40568	1.13038	1.58987
A_23_P56127	C19orf61	0.967132	1.03287	1.53525	1.56958	0.79893	1.2349
A_23_P119714	C19orf62	0.989418	1.01058	1.13861	0.945531	0.694637	0.783561
A_23_P208674	C19orf63	1.01457	0.985426	2.92054	3.26445	1.80119	2.2296
A_33_P3339825	C19orf63	0.803679	1.19632	5.11333	5.49285	1.7996	2.6407
A_33_P3641714	C19orf66	0.961353	1.03865	0.618555	0.59548	0.803346	0.971756
A_23_P4922	C19orf68	1.01551	0.984489	1.61762	1.49767	0.946842	1.2383
A_33_P3325634	C19orf69	1.02572	0.974279	0.477888	0.454929	0.560772	0.477538
A_24_P383581	C19orf70	1.04088	0.959118	1.06194	1.33905	0.974704	1.06454
A_33_P3361442	C19orf73	0.901327	1.09867	1.40033	1.36413	1.41329	2.22197
A_23_P153524	C19orf73	1.0516	0.9484	1.4602	1.64629	0.891338	1.52493
A_23_P56590	C1D	0.926598	1.0734	3.05445	2.54822	2.71418	2.88829
A_23_P67992	C1D	1.02074	0.979263	1.16995	1.11526	0.671231	1.01767
A_23_P252145	C1GALT1	1.03909	0.960908	0.829391	0.847137	0.581054	0.850242
A_23_P159839	C1GALT1C1	1.07296	0.927043	1.7217	1.4012	0.876579	1.00115
A_23_P160689	C1orf103	1.17934	0.820664	1.18089	1.18522	0.814148	1.01215
A_33_P3418917	C1orf104	0.908998	1.091	0.455517	0.386644	0.429953	0.519708
A_23_P1043	C1orf106	1.01737	0.982632	0.521679	0.201622	0.0434209	0.0506367
A_23_P45970	C1orf109	1.16484	0.835156	0.942018	0.878163	0.449142	0.59131
A_23_P11862	C1orf112	1.08309	0.916908	0.546007	0.271187	0.102217	0.0959203
A_23_P468	C1orf114	1.042	0.958004	1.57011	1.46853	1.90613	3.00892
A_24_P637982	C1orf122	1.01578	0.984219	2.25571	1.77171	1.29254	1.80012
A_23_P23017	C1orf123	1.00607	0.99393	0.572206	0.545582	0.252638	0.345755
A_24_P15292	C1orf124	0.974515	1.02549	1.67169	1.14446	1.29562	0.944019
A_23_P433791	C1orf124	1.22337	0.776634	1.12409	1.06445	0.549619	0.617691
A_23_P200073	C1orf128	1.01444	0.985556	0.877062	1.03831	0.983322	1.67306
A_23_P46095	C1orf131	1.02209	0.97791	1.06266	1.09919	0.655491	0.773773
A_32_P207169	C1orf133	0.85643	1.14357	5.47197	8.68629	4.3041	8.09433
A_23_P160537	C1orf135	0.99557	1.00443	0.41603	0.235804	0.03598	0.0281421
A_23_P115105	C1orf144	0.989263	1.01074	0.636616	0.493196	0.425427	0.55238
A_24_P405054	C1orf144	0.940451	1.05955	0.936935	0.703005	0.409348	0.468005
A_33_P3277140	C1orf151	0.951288	1.04871	1.36806	1.10173	0.772375	0.849949
A_33_P3345743	C1orf152	0.890866	1.10913	0.656895	0.544801	1.71483	2.84599
A_33_P3367102	C1orf152	1.09883	0.901171	1.5005	1.14283	0.679948	0.684907
A_23_P350059	C1orf152	1.03659	0.963408	0.480559	0.365389	0.175664	0.179872
A_33_P3367106	C1orf152	0.911246	1.08875	0.626952	0.464497	0.201358	0.207831
A_23_P85726	C1orf156	1.23266	0.767342	0.930055	0.938101	0.577166	0.524693
A_23_P74668	C1orf158	0.865117	1.13488	0.621303	0.520211	0.849055	0.789647
A_23_P160828	C1orf159	0.851689	1.14831	1.28268	1.30582	1.25236	1.70701
A_33_P3416772	C1orf159	0.910682	1.08932	1.13244	1.11182	1.02219	1.38115
A_23_P347508	C1orf163	1.08713	0.912875	0.965371	1.23403	1.20997	1.55608
A_23_P393051	C1orf172	0.840081	1.15992	1.27275	1.51301	1.52101	2.32579
A_24_P298877	C1orf174	0.978496	1.0215	1.02625	0.904633	0.638202	0.838139
A_32_P41553	C1orf182	1.02408	0.975923	0.718131	0.587599	0.333259	0.358637
A_24_P336577	C1orf183	1.07538	0.924621	1.12676	1.31745	0.701181	0.584354
A_33_P3385148	C1orf186	1.02541	0.974585	1.38955	1.48772	2.36975	3.39607
A_24_P109417	C1orf187	0.937514	1.06249	2.96515	1.93063	2.15246	2.05363
A_32_P15512	C1orf194	0.851174	1.14883	0.196319	0.359633	0.424459	0.934523
A_32_P42574	C1orf198	1.54729	0.452707	1.26051	1.00139	0.342477	0.439586
A_33_P3789056	C1orf200	1.16545	0.834554	1.24702	1.4343	1.01549	1.20793
A_24_P133162	C1orf201	1.05954	0.940458	2.50309	3.22249	2.80946	7.03003
A_23_P113161	C1orf21	0.821479	1.17852	1.13337	1.8166	2.43953	2.3502
A_24_P173754	C1orf21	0.950938	1.04906	1.16054	1.61609	1.15187	1.30191
A_23_P343261	C1orf211	0.784684	1.21532	1.16728	0.556024	0.604979	1.24111
A_33_P3325467	C1orf212	0.924135	1.07586	1.37303	1.02556	0.972712	0.756804
A_23_P362228	C1orf213	0.975432	1.02457	0.376159	0.36872	0.371109	0.465184
A_33_P3363720	C1orf213	1.1111	0.888905	0.402698	0.406876	0.383983	0.442909
A_33_P3259865	C1orf220	0.858122	1.14188	1.85988	1.59246	10.8111	10.5849
A_23_P103511	C1orf226	0.854496	1.1455	0.459525	0.509889	0.182618	0.131397
A_24_P831309	C1orf229	1.01708	0.98292	0.107002	0.0636992	0.135907	0.0853975
A_32_P212471	C1orf230	0.998703	1.0013	6.16115	5.98828	7.59268	8.30057
A_24_P190877	C1orf25	1.03986	0.960141	1.60495	1.72727	1.70521	1.93027
A_33_P3367062	C1orf26	1.1269	0.873097	1.14348	1.35232	1.10793	1.67934
A_32_P148824	C1orf27	1.06406	0.935941	1.59982	1.2223	1.28917	1.18882
A_23_P63459	C1orf31	0.989409	1.01059	1.11334	1.04851	0.641773	0.788047
A_33_P3263523	C1orf35	0.934579	1.06542	1.49758	1.11096	0.702957	0.918831
A_23_P97328	C1orf35	0.838419	1.16158	0.960539	0.841858	0.541654	0.690756
A_24_P393461	C1orf43	1.02701	0.972995	0.446487	0.413772	0.621705	0.660076
A_23_P63243	C1orf43	1.05913	0.940869	0.398891	0.398614	0.52545	0.591516
A_23_P74435	C1orf50	1.06995	0.930051	0.9953	0.945097	0.910168	0.912896
A_33_P3300273	C1orf52	1.06181	0.938189	2.27702	3.08401	3.5219	5.06686
A_24_P195037	C1orf52	1.01046	0.98954	1.38955	1.39614	1.08677	1.26612
A_32_P210572	C1orf53	1.06137	0.938626	1.5869	1.65224	0.382534	0.564583
A_23_P74778	C1orf54	0.907573	1.09243	2.5153	2.27098	0.12752	0.08138
A_24_P234116	C1orf56	0.893151	1.10685	1.17332	1.07057	1.11366	1.16662
A_33_P3381454	C1orf56	0.929886	1.07011	2.36282	2.17459	0.913379	1.08246
A_23_P200252	C1orf57	1.09878	0.901218	0.507976	0.421919	0.23292	0.26593
A_23_P309361	C1orf59	1.30068	0.69932	14.5244	17.8766	19.4212	25.1058
A_32_P138032	C1orf61	0.840081	1.15992	0.721304	1.99118	1.94232	1.35937
A_23_P34396	C1orf63	1.05346	0.946541	1.44822	1.41703	1.05962	2.31089
A_33_P3345354	C1orf66	1.0331	0.966895	0.951023	1.03449	0.718019	0.949122
A_33_P3215128	C1orf69	1.08546	0.91454	1.19218	0.911797	0.42806	0.438763
A_32_P161913	C1orf70	0.890212	1.10979	3.37746	4.54096	4.24896	6.89715
A_33_P3219459	C1orf70	0.997004	1.003	4.18399	6.0257	2.33517	3.20343
A_23_P138253	C1orf77	1.10533	0.894666	1.03344	0.784941	0.498534	0.620833
A_23_P348281	C1orf83	1.12979	0.870211	0.988859	0.830853	1.39372	1.63856
A_33_P3334791	C1orf85	0.937908	1.06209	1.23509	1.18073	0.742124	0.85451
A_23_P85893	C1orf85	1.10221	0.897788	1.69081	1.58929	0.242154	0.176249
A_33_P3359344	C1orf86	0.867555	1.13245	0.793562	0.661582	0.359869	0.379122
A_33_P3294654	C1orf89	1.31681	0.683192	0.672986	0.6457	0.366163	0.435209
A_23_P104054	C1orf9	1.06549	0.934514	1.32228	1.33424	1.05076	1.0464
A_23_P200396	C1orf91	1.09211	0.907891	1.83606	1.88403	1.27839	1.9094
A_33_P3367332	C1orf93	0.958663	1.04134	0.802083	0.85691	0.770337	1.17049
A_23_P160297	C1orf94	0.840081	1.15992	0.721304	7.84743	1.08299	1.16904
A_33_P3361202	C1orf96	1.16954	0.830456	2.5004	2.83147	2.786	4.90905
A_33_P3359753	C1orf96	1.08986	0.910137	2.89436	3.47404	3.37421	5.27586
A_33_P3223097	C1orf97	0.83477	1.16523	1.79411	1.14092	0.51616	0.22606
A_23_P1014	C1orf97	0.901999	1.098	1.02607	0.591902	0.166756	0.064212
A_23_P370434	C1QBP	0.9967	1.0033	0.534788	0.506706	0.448033	0.516682
A_23_P77993	C1QL1	1.07658	0.923416	5.47677	6.89449	3.199	5.72582
A_33_P3400843	C1QL4	0.876589	1.12341	13.6389	10.8594	33.2611	31.7398
A_23_P122068	C1QTNF3	1.23183	0.76817	3.14951	2.37885	0.838983	1.2231
A_33_P3210492	C1QTNF4	0.990785	1.00921	2.04078	2.68849	4.14609	4.64963
A_24_P211565	C1QTNF6	1.0734	0.926596	2.69967	2.78579	0.536143	1.08722
A_33_P3393821	C1R	1.02251	0.977486	6.1586	11.7635	1.87437	5.61563
A_23_P125423	C1R	1.08465	0.915353	4.12246	8.6761	1.28056	3.5886
A_23_P363968	C1RL	1.11319	0.886807	6.27401	5.92868	2.83271	3.53131
A_23_P2492	C1S	1.04612	0.953884	1.72612	3.17627	1.7885	2.4251
A_23_P40295	C20orf103	1.00733	0.99267	0.852037	0.975182	4.39652	6.32717
A_24_P323941	C20orf106	1.10867	0.891329	1.26495	1.156	1.46393	1.50675
A_23_P68486	C20orf108	1.10891	0.891093	2.55339	2.55718	1.2684	1.82254
A_24_P219971	C20orf11	1.00995	0.990053	1.2558	1.21979	1.08754	1.28223
A_23_P79818	C20orf111	1.07848	0.921515	0.875236	0.745623	0.707969	0.799877
A_24_P118938	C20orf112	1.02561	0.974387	2.70673	3.802	5.29771	7.751
A_23_P40315	C20orf12	0.966803	1.0332	1.38139	1.68374	2.86804	3.60623
A_23_P421811	C20orf132	1.01017	0.98983	4.04358	3.94686	5.10064	4.32468
A_33_P3251462	C20orf141	1.13101	0.868994	0.369865	0.265099	0.52973	0.32189
A_33_P3380772	C20orf160	1.0829	0.917105	0.461249	0.37998	0.531815	0.343566
A_23_P68505	C20orf177	1.06424	0.935757	1.17373	1.286	1.11905	1.64426
A_33_P3345389	C20orf194	0.935435	1.06457	2.92743	3.47202	5.43023	5.17945
A_33_P3405459	C20orf195	0.880996	1.119	0.671854	0.607825	0.134214	0.792288
A_33_P3275510	C20orf196	0.968484	1.03152	1.83203	2.05033	1.57003	2.19517
A_24_P161463	C20orf199	0.961318	1.03868	0.633708	0.606202	0.848314	0.605678
A_23_P17307	C20orf20	0.979939	1.02006	1.01635	0.94357	0.764189	1.11821
A_23_P348524	C20orf201	0.906467	1.09353	9.58269	24.9579	18.1909	42.1864
A_33_P3387756	C20orf201	1.02818	0.971816	0.665417	0.698511	0.877816	0.76279
A_23_P102582	C20orf24	0.952903	1.0471	1.10708	0.978541	0.626662	0.800154
A_33_P3399433	C20orf27	0.973669	1.02633	0.401627	0.366798	0.269674	0.251522
A_23_P28878	C20orf27	0.775983	1.22402	0.361057	0.368367	0.217715	0.204933
A_23_P57137	C20orf29	0.84905	1.15095	1.99348	2.11185	1.10796	1.00692
A_24_P297078	C20orf3	0.932588	1.06741	1.07405	0.948317	0.840627	1.23502
A_24_P341019	C20orf30	1.05144	0.948559	1.14214	1.13536	0.902689	1.10238
A_23_P17490	C20orf30	1.09592	0.904077	1.15197	1.06887	0.520315	0.645023
A_23_P166196	C20orf4	1.04315	0.956852	1.17383	1.05429	0.96165	0.900411
A_23_P210619	C20orf43	1.02585	0.974151	1.11737	1.00947	0.868504	0.920127
A_23_P120504	C20orf46	1.46731	0.532688	3.78106	8.03412	10.3365	33.2294
A_24_P228579	C20orf7	1.11081	0.889193	1.4842	1.55369	2.03041	2.67595
A_33_P3343785	C20orf72	1.03144	0.968555	1.05755	0.770198	0.512589	0.616782
A_23_P364766	C20orf94	1.07088	0.929123	2.93727	2.52574	4.86724	5.88676
A_23_P328034	C20orf96	0.745751	1.25425	1.6004	1.0097	0.645835	0.985112
A_23_P211167	C21orf2	0.923363	1.07664	2.15567	2.72849	2.53181	3.33229
A_33_P3240647	C21orf2	0.959566	1.04043	0.997001	1.11183	0.714586	0.667872
A_23_P109333	C21orf33	0.947259	1.05274	0.819152	0.812388	0.581375	0.64439
A_33_P3312384	C21orf34	0.998224	1.00178	3.5728	2.56998	4.03341	2.76139
A_24_P229536	C21orf34	1.07195	0.928053	3.0678	1.95352	2.09588	1.63398
A_23_P252335	C21orf45	1.10931	0.890688	0.794666	0.498483	0.273574	0.283292
A_23_P371765	C21orf56	1.36496	0.63504	3.02577	2.83134	0.931275	1.05554
A_33_P3406004	C21orf57	0.977214	1.02279	0.800795	0.692471	0.585898	0.424435
A_33_P3405995	C21orf57	1.07474	0.925256	0.747697	0.624888	0.473287	0.341632
A_32_P18547	C21orf57	1.01106	0.988944	0.99549	0.868527	0.662988	0.449165
A_23_P132139	C21orf58	0.912997	1.087	0.803726	0.785182	0.687288	0.629565
A_33_P3308833	C21orf58	0.893307	1.10669	0.465726	0.216891	0.102777	0.0981043
A_23_P91491	C21orf59	1.04631	0.953693	1.56209	1.61469	0.98351	1.2221
A_32_P16918	C21orf62	0.94696	1.05304	2.99957	2.47524	4.81116	7.19241
A_23_P132079	C21orf62	0.95337	1.04663	4.57314	3.90579	6.12724	11.0668
A_23_P211064	C21orf66	0.926114	1.07389	1.38923	1.4942	2.2463	2.20406
A_23_P211056	C21orf66	0.953092	1.04691	1.69257	1.12902	1.59205	1.61554
A_33_P3288700	C21orf70	0.954788	1.04521	0.832984	0.614735	0.442838	0.475909
A_23_P61202	C21orf70	0.992323	1.00768	0.613051	0.464697	0.337076	0.321158
A_33_P3705907	C21orf70	0.982151	1.01785	0.747266	0.5706	0.367387	0.374523
A_32_P149060	C21orf71	1.21454	0.785461	1.11893	1.33488	1.84581	1.24851
A_24_P267664	C21orf88	1.16752	0.832484	0.712431	0.630945	2.50801	2.38806
A_33_P3278347	C21orf88	1.08511	0.914892	1.37047	1.0484	1.50083	1.59873
A_32_P34826	C21orf88	1.02249	0.977514	2.40924	4.70326	2.22177	2.78586
A_24_P339858	C21orf90	0.465795	1.53421	0.357569	0.394109	0.317692	0.481957
A_24_P125839	C21orf91	1.04469	0.955312	1.72491	1.26683	1.11765	1.37723
A_24_P353289	C22orf13	0.825114	1.17489	0.809724	0.685024	0.319599	0.325937
A_33_P3369452	C22orf25	0.641383	1.35862	1.08783	1.01621	0.851989	1.20155
A_33_P3319596	C22orf25	0.724125	1.27588	1.13024	1.05977	0.799562	1.05111
A_32_P122793	C22orf27	1.10446	0.895543	3.08741	2.95589	4.63925	5.37231
A_23_P68892	C22orf28	1.08584	0.914159	1.04525	0.77164	0.694428	0.769425
A_33_P3297205	C22orf29	0.695492	1.30451	1.00323	1.03697	0.80665	0.95587
A_23_P211584	C22orf32	1.14749	0.85251	1.01947	1.2875	1.89915	1.94319
A_32_P198325	C22orf36	0.805979	1.19402	1.47784	1.59309	1.19956	1.66797
A_24_P922357	C22orf39	0.817466	1.18253	1.06572	1.00297	0.808975	0.932607
A_33_P3281616	C22orf40	0.935062	1.06494	1.02951	0.994501	0.484155	0.62204
A_33_P3288859	C22orf40	0.945264	1.05474	1.10616	1.19541	0.548016	0.723859
A_24_P659836	C22orf41	1.08925	0.910747	2.83451	4.44572	1.17294	1.16246
A_33_P3212804	C22orf42	1.43355	0.566445	35.9204	98.5302	163.483	363.324
A_24_P91701	C22orf43	1.16321	0.836793	2.01005	2.25357	1.60804	1.83378
A_23_P315589	C22orf9	0.919869	1.08013	1.81253	2.84492	2.03793	4.36196
A_24_P940149	C2CD2	0.956077	1.04392	0.90778	0.821345	0.392634	1.5511
A_23_P353056	C2CD2L	1.02413	0.975872	2.95981	4.40809	3.77656	6.33552
A_23_P150741	C2CD3	1.00927	0.990729	1.004	1.03434	1.41866	1.29913
A_33_P3215412	C2CD4C	0.72386	1.27614	1.66962	1.97418	2.83179	4.93816
A_24_P28811	C2orf14	1.04864	0.951357	0.948544	0.907038	1.21625	1.07216
A_33_P3216853	C2orf15	1.23599	0.764014	6.12671	9.06314	16.3573	23.0192
A_24_P913339	C2orf18	0.842395	1.15761	1.41718	1.42538	1.06457	1.44256
A_24_P128683	C2orf24	0.97717	1.02283	2.26408	2.34612	1.36637	1.89178
A_33_P3416881	C2orf27A	1.12383	0.876168	3.16325	4.78484	10.0875	15.1082
A_23_P28652	C2orf28	1.07646	0.923536	0.912811	1.03822	0.25087	0.266572
A_23_P108761	C2orf29	1.04685	0.953151	0.797273	0.588213	0.407	0.444013
A_23_P120062	C2orf3	1.06299	0.937007	0.377242	0.312263	0.160268	0.151998
A_33_P3241657	C2orf34	0.992293	1.00771	0.387332	0.376245	1.29419	2.07648
A_33_P3289121	C2orf40	1.01715	0.982855	1.02496	1.13817	0.917672	0.766647
A_23_P79441	C2orf42	1.11977	0.880235	1.466	1.52566	1.24119	1.53705
A_23_P420256	C2orf43	1.07443	0.925573	0.443261	0.343866	0.16841	0.290644
A_23_P154022	C2orf44	1.05296	0.947044	0.955787	0.878649	1.12738	1.43398
A_23_P131526	C2orf47	1.05087	0.949126	1.08133	0.973492	0.784732	0.846538
A_24_P883629	C2orf49	1.12414	0.875859	0.944201	1.111	0.759045	1.2671
A_23_P165698	C2orf49	1.16635	0.833646	1.12453	1.10881	1.06946	1.14122
A_33_P3398998	C2orf50	1.40658	0.593422	0.479165	0.366029	0.818806	0.843179
A_23_P28318	C2orf56	1.00031	0.99969	0.652988	0.598182	0.731648	0.890053
A_32_P36942	C2orf60	1.02093	0.979068	0.864997	0.837313	1.52804	1.34307
A_23_P257417	C2orf63	0.992511	1.00749	1.23448	1.03543	0.659057	0.851915
A_23_P39910	C2orf64	1.09885	0.901148	0.966993	1.06943	0.787435	1.09153
A_33_P3351982	C2orf64	1.00997	0.990029	0.607147	0.581413	0.323448	0.384468
A_32_P36046	C2orf68	1.04151	0.958495	1.9764	1.92906	2.32965	2.6228
A_33_P3404959	C2orf68	0.952786	1.04721	2.47387	2.00524	0.999906	1.29298
A_24_P413941	C2orf69	1.07157	0.928431	0.794814	0.857607	1.36323	1.74878
A_23_P142918	C2orf69	1.17842	0.821575	1.05887	1.11196	1.60637	2.10167
A_23_P131596	C2orf7	1.00743	0.992566	2.76867	2.15787	1.41	1.48394
A_33_P3227676	C2orf72	0.632679	1.36732	0.310806	0.604192	1.13542	2.31146
A_24_P601972	C2orf74	1.11737	0.882626	1.6277	1.57875	1.12978	1.51468
A_23_P39542	C2orf76	1.03946	0.960543	1.59726	1.44711	0.5116	0.826542
A_24_P16036	C2orf79	1.05132	0.948681	0.646382	0.519317	0.362293	0.215267
A_32_P199462	C2orf80	0.977911	1.02209	11.7876	16.7269	30.745	27.7462
A_23_P131449	C2orf81	0.938322	1.06168	1.94584	1.56268	1.47027	1.25153
A_33_P3242174	C2orf82	1.0836	0.916401	1.61099	2.57364	1.5619	4.3899
A_24_P169386	C2orf84	0.858079	1.14192	1.82626	2.98254	8.28047	5.91141
A_23_P56703	C2orf89	0.747672	1.25233	0.00736337	0.00736337	0.0110556	0.00921035
A_23_P2431	C3AR1	0.669744	1.33026	0.542734	0.394405	0.581109	0.50101
A_23_P18413	C3orf1	0.995626	1.00437	1.41047	1.2338	0.869798	1.00744
A_24_P157342	C3orf10	0.986932	1.01307	0.668345	0.679731	1.1877	1.01333
A_23_P420361	C3orf10	0.962927	1.03707	1.06778	0.936282	1.31804	1.01911
A_23_P29655	C3orf14	0.896947	1.10305	1.64765	1.5992	1.50738	2.04354
A_32_P55871	C3orf15	1.10863	0.891373	0.982002	1.09489	1.97929	2.46352
A_24_P921155	C3orf17	1.18204	0.817963	0.953411	0.892329	1.34549	1.19342
A_23_P155477	C3orf18	1.09644	0.903559	4.21779	5.0241	3.14573	5.09742
A_33_P3362521	C3orf19	1.02946	0.970541	1.96076	2.17516	1.64443	1.81561
A_33_P3294881	C3orf19	1.02874	0.971255	0.8046	0.689398	0.427408	0.514533
A_23_P345710	C3orf21	0.899514	1.10049	1.11963	1.0904	0.813014	1.0616
A_33_P3221438	C3orf21	0.977622	1.02238	0.688248	0.633496	0.388786	0.436272
A_23_P373054	C3orf23	1.20011	0.799893	1.54943	1.87093	2.24469	2.7325
A_23_P132874	C3orf26	1.16535	0.834655	0.784033	0.747843	0.576503	0.663878
A_32_P755542	C3orf31	1.04681	0.953195	0.834142	0.707061	0.486688	0.549542
A_23_P144005	C3orf32	0.565278	1.43472	7.0083	7.17905	0.109393	0.0767518
A_32_P212058	C3orf34	1.1281	0.871901	4.40398	5.45946	5.99466	9.43257
A_23_P251377	C3orf37	0.994435	1.00557	1.04154	0.858559	0.503768	0.871262
A_23_P32785	C3orf38	1.10298	0.897017	1.23901	1.24855	1.31942	1.50185
A_24_P217330	C3orf39	0.831145	1.16886	2.63321	3.09356	2.1131	3.73573
A_33_P3368771	C3orf47	0.822326	1.17767	1.67828	1.10913	0.898576	0.607647
A_24_P68183	C3orf50	1.11439	0.885612	0.714808	0.466886	0.883304	1.22153
A_33_P3264200	C3orf50	1.16819	0.831811	0.7222	0.444101	0.572723	1.05743
A_23_P18055	C3orf51	1.32772	0.67228	0.553004	0.384468	11.6564	9.71468
A_23_P58009	C3orf52	1.21445	0.785552	0.137264	0.118689	0.015142	0.0473086
A_33_P3239267	C3orf54	1.1276	0.872396	0.535459	0.385243	2.92516	2.52586
A_24_P371399	C3orf58	1.22104	0.778963	1.45166	1.92697	1.39228	1.73623
A_32_P117464	C3orf59	1.17734	0.822656	2.51118	3.65228	3.7035	3.81559
A_23_P6651	C3orf63	1.14761	0.852392	1.32749	1.3032	1.03835	1.28669
A_24_P371303	C3orf63	1.05987	0.940131	1.44166	1.24705	0.843333	0.894202
A_33_P3254811	C3orf70	0.874264	1.12574	11.7842	14.5244	25.5997	37.2768
A_33_P3348313	C3orf75	1.04782	0.952183	1.32739	1.20489	0.714517	0.797611
A_23_P212310	C3orf75	1.02242	0.97758	1.06175	0.911624	0.564934	0.571329
A_32_P116271	C4orf12	0.976382	1.02362	1.51815	1.58447	1.14807	1.05545
A_23_P7074	C4orf14	1.17827	0.821729	0.476852	0.513434	0.498683	0.470788
A_23_P213166	C4orf21	1.046	0.953997	0.789341	0.423157	0.500611	0.331384
A_23_P29985	C4orf23	1.13705	0.862947	0.996203	0.808797	2.03905	2.15506
A_24_P49371	C4orf27	1.18505	0.814951	1.40761	1.44885	1.03977	1.4111
A_23_P167358	C4orf29	1.13219	0.867809	0.940285	1.04835	1.49461	2.14629
A_23_P388433	C4orf3	0.999325	1.00067	2.25426	2.07697	1.90914	2.5021
A_33_P3285824	C4orf3	1.00083	0.999168	1.12079	0.878362	0.38084	0.477265
A_23_P110266	C4orf31	1.05867	0.941325	0.155584	0.233907	0.111883	0.385145
A_23_P433152	C4orf33	0.993212	1.00679	2.66741	2.11261	2.54053	3.47168
A_23_P112634	C4orf34	1.00051	0.999493	3.56052	4.5079	3.81264	3.76104
A_33_P3348204	C4orf39	1.28047	0.719533	7.90491	7.74899	9.36713	12.0606
A_24_P328819	C4orf41	1.25176	0.748237	0.814441	0.819756	0.818903	0.818987
A_23_P7083	C4orf42	1.03163	0.96837	2.51361	2.34362	2.33056	2.5806
A_23_P167269	C4orf43	1.09857	0.901426	0.698948	0.487604	0.295233	0.264795
A_33_P3344243	C4orf46	0.966046	1.03395	0.485467	0.406025	0.262318	0.336622
A_33_P3377691	C4orf46	1.02838	0.971622	0.578348	0.442013	0.196188	0.215429
A_33_P3247175	C4orf47	0.707404	1.2926	1.43353	1.63222	2.85347	3.47289
A_32_P90047	C4orf48	0.989393	1.01061	2.14283	2.42732	2.328	3.33895
A_23_P255331	C4orf49	1.13913	0.86087	1.12748	1.12415	0.565689	1.6202
A_24_P341222	C4orf52	1.19598	0.804016	0.548187	0.528375	0.14549	0.247909
A_24_P149124	C5orf13	0.847713	1.15229	1.95835	1.92807	3.26513	2.86074
A_33_P3391290	C5orf13	0.913387	1.08661	2.78447	3.66481	3.1858	3.39533
A_23_P81650	C5orf15	0.971302	1.0287	0.900611	0.86578	0.553891	0.534915
A_33_P3231888	C5orf15	1.05839	0.941608	0.868317	0.855393	0.475658	0.502366
A_33_P3868357	C5orf17	0.989944	1.01006	1.43082	1.31421	3.70947	4.25049
A_23_P7761	C5orf22	1.17649	0.823511	0.942805	0.918997	0.995349	0.964236
A_33_P3348797	C5orf24	1.02519	0.974815	2.49375	2.5057	2.54162	3.74871
A_24_P392060	C5orf25	1.03045	0.969546	0.835345	0.839843	0.953059	1.31328
A_23_P58538	C5orf26	1.01295	0.987053	0.776803	0.853163	1.16204	1.04021
A_23_P121875	C5orf28	0.993026	1.00697	0.897582	0.841837	0.627432	0.658704
A_23_P122007	C5orf30	0.967177	1.03282	0.449987	0.616221	0.640809	0.972454
A_23_P259506	C5orf32	1.0878	0.912198	0.390722	0.388615	0.12362	0.42078
A_33_P3233649	C5orf33	0.810087	1.18991	3.3035	3.88061	3.17311	3.43677
A_23_P433111	C5orf35	0.989428	1.01057	0.694379	0.523747	0.725594	0.467284
A_33_P3261182	C5orf37	1.07338	0.926616	1.55451	1.26969	1.1844	1.17367
A_23_P413803	C5orf37	1.09103	0.908973	1.30419	1.19726	0.912283	1.01165
A_33_P3299279	C5orf39	1.13643	0.863571	0.920464	0.814439	1.02602	1.45652
A_23_P501831	C5orf4	0.952591	1.04741	2.54941	2.26947	0.143387	0.135831
A_33_P3385656	C5orf40	1.02791	0.972089	15.0175	26.8202	12.2638	7.4979
A_23_P404606	C5orf41	1.1563	0.843701	6.52603	6.16572	9.75509	9.29466
A_33_P3218148	C5orf42	0.97317	1.02683	2.03332	2.20438	5.4697	6.26964
A_32_P226009	C5orf42	0.955397	1.0446	2.33563	2.40202	5.06261	5.17593
A_33_P3530314	C5orf42	1.04717	0.95283	1.79881	2.08599	3.56969	3.91985
A_33_P3240931	C5orf43	1.18538	0.814618	0.613784	0.555703	0.619837	0.722079
[truncated: 14,463 more rows]
